# Supplementary material for: 3-(2-Amino-1,3-thia­zol-4-yl)-6-bromo-2H-chromen-2-one
Source: Acta Crystallogr Sect E Struct Rep Online. 2009 Nov 11;65(Pt 12):o3047–8. doi: 10.1107/S1600536809046674 (PMC2971769; doi:10.1107/S1600536809046674)
Supplement: Supplementary file 1 [file e-65-o3047-sup1.cif]

##############################################################################
###                                                                        ###
###        Electronic paper (Acta Crystallographica Section E)             ###
###                                                                        ###
##############################################################################
#                                                                            #
# This CIF contains the data in a paper accepted for publication in Acta     #
# Crystallographica Section E. It conforms to the requirements of Notes      #
# for Authors for Section E, and has been peer reviewed under the auspices   #
# of the IUCr Commission on Journals.                                        #
#                                                                            #
# Full details of the Crystallographic Information File format               #
# are given in the paper "The Crystallographic Information File (CIF):       #
# a New Standard Archive File for Crystallography" by S. R. Hall, F. H.      #
# Allen and I. D. Brown [Acta Cryst. (1991), A47, 655-685].                  #
#                                                                            #
# The current version of the core CIF dictionary is obtainable from          #
# ftp://ftp.iucr.org/pub/cif_core.dic. The current version number is 2.4.    #
#                                                                            #
# Software is freely available for graphical display of the structure(s) in  #
# this CIF.  For information consult the CIF home page http://www.iucr.org/  #
# cif/home.html                                                              #
#                                                                            #
# This file may be used for bona fide research purposes within the           #
# scientific community so long as proper attribution is given to the journal # 
# article from which it was obtained.                                        #
#                                                                            #
##############################################################################
                                             
data_global
_audit_creation_method     'PLATON <TABLE ACC> option'
_journal_date_recd_electronic     2009-11-02
_journal_date_accepted     2009-11-05
_journal_name_full     'Acta Crystallographica, Section E'
_journal_year     2009
_journal_volume     65
_journal_issue     12
_journal_page_first     o3047
_journal_page_last     o3048
_journal_paper_category     QO
_journal_coeditor_code     SJ2669
_publ_contact_author_name
;
 'Dr. Deepak Chopra'
;
_publ_contact_author_address
;
 Indian Institute of Science Education and Research,
 ITI (Gas Rahat Building)
 Bhopal 462023
;
_publ_contact_author_email     dchopra@iiserbhopal.ac.in
_publ_contact_author_fax     '(91) 0755 4092 321'
_publ_contact_author_phone     '(91) 0755 4092 392'
_publ_section_title
;
3-(2-Amino-1,3-thiazol-4-yl)-6-bromo-2<i>H</i>-chromen-2-one
;
loop_
    _publ_author_name
    _publ_author_address
    'Deepak Chopra'
;
Department of Chemistry
Indian Institute of Science Education and Research
Bhopal 462 023
India
;
    'A. R. Choudhury'
;
Chemistry Group,
Birla Institute of Technology and Science
Pilani, 333 031
Rajasthan
India
;
'K. N. Venugopala'
;
School of Chemistry 
University of Kwazulu-Natal 
Durban 4000, South Africa
;
    'Thavendran Govender'
;
School of Pharmacy and Pharmacology
University of Kwazulu-Natal
Durban 4000, South Africa
;
    'Hendrik G. Kruger'
;
School of Chemistry
University of Kwazulu-Natal
Durban 4000
South Africa
;
    'Glenn E. M. Maguire'
;
School of Chemistry
University of Kwazulu-Natal
Durban 4000
South Africa
;
    'T. N. Guru Row'
;
Solid State and Structural Chemistry Unit
Indian Institute of Science
Bangalore 560 012, Karnataka
India
;
data_I
_chemical_name_systematic
;
3-(2-Amino-1,3-thiazol-4-yl)-6-bromo-2<i>H</i>-chromen-2-one
;
_chemical_name_common     ?
_chemical_formula_moiety     'C12 H7 Br N2 O2 S'
_chemical_formula_sum     'C12 H7 Br N2 O2 S'
_chemical_formula_structural     ?
_chemical_formula_iupac     'C12 H7 Br N2 O2 S'
_chemical_formula_weight     323.17
_chemical_melting_point     ?
_symmetry_cell_setting     Monoclinic
_symmetry_space_group_name_H-M     'P 21/n'
_symmetry_space_group_name_Hall     '-P 2yn'
loop_
    _symmetry_equiv_pos_as_xyz
    x,y,z
    1/2-x,1/2+y,1/2-z
    -x,-y,-z
    1/2+x,1/2-y,1/2+z
_cell_length_a     7.031(4)
_cell_length_b     13.804(8)
_cell_length_c     12.453(7)
_cell_angle_alpha     90
_cell_angle_beta     90.047(9)
_cell_angle_gamma     90
_cell_volume     1208.6(12)
_cell_formula_units_Z     4
_cell_measurement_reflns_used     895
_cell_measurement_theta_min     1.5
_cell_measurement_theta_max     25.8
_cell_measurement_temperature     290(2)
_cell_special_details
; ?
;
_exptl_crystal_description     'needle'
_exptl_crystal_colour     'yellow'
_exptl_crystal_size_max     0.32
_exptl_crystal_size_mid     0.12
_exptl_crystal_size_min     0.11
_exptl_crystal_size_rad     ?
_exptl_crystal_density_diffrn     1.776
_exptl_crystal_density_meas     ?
_exptl_crystal_density_method     'Not Measured'
_exptl_crystal_F_000     640
_exptl_absorpt_coefficient_mu     3.567
_exptl_absorpt_correction_type     'multi-scan'
_exptl_absorpt_process_details     '(SADABS; Sheldrick,1996)'
_exptl_absorpt_correction_T_min     0.641
_exptl_absorpt_correction_T_max     0.675
_exptl_special_details
;
;
_diffrn_ambient_temperature     290(2)
_diffrn_radiation_type     MoK\a
_diffrn_radiation_wavelength     0.71073
_diffrn_radiation_source     'fine-focus sealed tube'
_diffrn_radiation_monochromator     graphite
_diffrn_measurement_device_type     'Bruker SMART CCD area-detector'
_diffrn_measurement_method     '\f and \w'
_diffrn_detector_area_resol_mean     ?
_diffrn_reflns_number     9232
_diffrn_reflns_av_R_equivalents     0.0194
_diffrn_reflns_av_sigmaI/netI     0.0191
_diffrn_reflns_theta_min     2.20
_diffrn_reflns_theta_max     26.35
_diffrn_reflns_theta_full     26.35
_diffrn_measured_fraction_theta_max     0.984
_diffrn_measured_fraction_theta_full     0.984
_diffrn_reflns_limit_h_min     -8
_diffrn_reflns_limit_h_max     8
_diffrn_reflns_limit_k_min     -17
_diffrn_reflns_limit_k_max     17
_diffrn_reflns_limit_l_min     -14
_diffrn_reflns_limit_l_max     15
_diffrn_reflns_reduction_process
;
 ?
;
_diffrn_standards_number     0
_diffrn_standards_interval_count     ?
_diffrn_standards_interval_time     ?
_diffrn_standards_decay_%     ?
_refine_special_details
;
Refinement of <i>F</i>^2^ against ALL reflections. The weighted <i>R</i>-factor
<i>wR</i> and goodness of fit <i>S</i> are based on <i>F</i>^2^, conventional
<i>R</i>-factors <i>R</i> are based on <i>F</i>, with <i>F</i> set to zero for
negative <i>F</i>^2^. The threshold expression of <i>F</i>^2^ >
\s(<i>F</i>^2^) is used only for calculating <i>R</i>-factors(gt) <i>etc</i>.
and is not relevant to the choice of reflections for refinement.
<i>R</i>-factors based on <i>F</i>^2^ are statistically about twice as large
as those based on <i>F</i>, and <i>R</i>- factors based on ALL data will be
even larger.
;
_reflns_number_total     2431
_reflns_number_gt     2017
_reflns_threshold_expression     I>2\s(I)
_refine_ls_structure_factor_coef     Fsqd
_refine_ls_matrix_type     full
_refine_ls_R_factor_all     0.0431
_refine_ls_R_factor_gt     0.0339
_refine_ls_wR_factor_gt     0.0851
_refine_ls_wR_factor_ref     0.0897
_refine_ls_goodness_of_fit_ref     1.031
_refine_ls_restrained_S_all     1.031
_refine_ls_number_reflns     2431
_refine_ls_number_parameters     163
_refine_ls_number_restraints     0
_refine_ls_hydrogen_treatment     constr
_refine_ls_weighting_scheme     calc
_refine_ls_weighting_details
         'calc w=1/[\s^2^(Fo^2^)+(0.0453P)^2^+0.6906P] where P=(Fo^2^+2Fc^2^)/3'
_atom_sites_solution_hydrogens     geom
_atom_sites_solution_primary     direct
_atom_sites_solution_secondary     difmap
_refine_ls_shift/su_max     0.001
_refine_ls_shift/su_max_lt     0.001
_refine_ls_shift/su_mean     0.000
_refine_diff_density_max     0.535
_refine_diff_density_min     -0.562
_refine_ls_extinction_method     none
_refine_ls_extinction_coef     ?
loop_
    _atom_type_symbol
    _atom_type_description
    _atom_type_scat_dispersion_real
    _atom_type_scat_dispersion_imag
    _atom_type_scat_source
    S S 0.1246 0.1234 'International Tables Vol C Tables 4.2.6.8 and 6.1.1.4'
    O O 0.0106 0.0060 'International Tables Vol C Tables 4.2.6.8 and 6.1.1.4'
    N N 0.0061 0.0033 'International Tables Vol C Tables 4.2.6.8 and 6.1.1.4'
    Br Br -0.2901 2.4595 'International Tables Vol C Tables 4.2.6.8 and 6.1.1.4'
    H H 0.0000 0.0000 'International Tables Vol C Tables 4.2.6.8 and 6.1.1.4'
    C C 0.0033 0.0016 'International Tables Vol C Tables 4.2.6.8 and 6.1.1.4'
_computing_data_collection     'SMART (Bruker, 2000)'
_computing_cell_refinement     'SAINT (Bruker, 2000)'
_computing_data_reduction     'SAINT (Bruker, 2000)'
_computing_structure_solution     'SHELXL97 (Sheldrick, 2008)'
_computing_structure_refinement     'SHELXL97 (Sheldrick, 2008)'
_computing_molecular_graphics
'ORTEP-3 for Windows (Farrugia, 1997) and CAMERON (Watkin <i>et al.</i>,  1993)'
_computing_publication_material     'PLATON (Spek, 2009)'
loop_
    _atom_site_type_symbol
    _atom_site_label
    _atom_site_fract_x
    _atom_site_fract_y
    _atom_site_fract_z
    _atom_site_U_iso_or_equiv
    _atom_site_adp_type
    _atom_site_calc_flag
    _atom_site_refinement_flags
    _atom_site_occupancy
    _atom_site_disorder_assembly
    _atom_site_disorder_group
    Br Br1 0.15344(4) 0.88591(3) 1.08569(3) 0.06615(15) Uani d . 1 . .
    S S1 1.40939(9) 0.60168(5) 0.82189(6) 0.04711(19) Uani d . 1 . .
    N N1 1.0835(3) 0.61538(14) 0.91596(17) 0.0384(5) Uani d . 1 . .
    N N2 1.2684(4) 0.48369(18) 0.9743(2) 0.0507(6) Uani d . 1 . .
    O O1 1.0382(3) 0.84207(14) 0.68021(15) 0.0525(5) Uani d . 1 . .
    O O2 0.7679(3) 0.88987(13) 0.74985(15) 0.0489(5) Uani d . 1 . .
    C C1 0.9241(4) 0.83052(17) 0.7517(2) 0.0407(6) Uani d . 1 . .
    C C2 0.9369(3) 0.75986(16) 0.83941(19) 0.0368(5) Uani d . 1 . .
    C C3 0.8015(4) 0.75970(18) 0.9159(2) 0.0405(6) Uani d . 1 . .
    C C4 0.4977(4) 0.82387(19) 0.9903(2) 0.0445(6) Uani d . 1 . .
    C C5 0.3471(4) 0.88597(19) 0.9794(2) 0.0463(6) Uani d . 1 . .
    C C6 0.3340(4) 0.9488(2) 0.8935(3) 0.0552(7) Uani d . 1 . .
    C C7 0.4756(4) 0.9503(2) 0.8172(3) 0.0560(7) Uani d . 1 . .
    C C8 0.6280(4) 0.88711(17) 0.8272(2) 0.0412(6) Uani d . 1 . .
    C C9 0.6421(3) 0.82394(17) 0.91312(19) 0.0383(5) Uani d . 1 . .
    C C10 1.0974(3) 0.69189(17) 0.84259(19) 0.0373(5) Uani d . 1 . .
    C C11 1.2368(3) 0.56253(17) 0.9130(2) 0.0382(5) Uani d . 1 . .
    C C12 1.2599(4) 0.6948(2) 0.7847(2) 0.0445(6) Uani d . 1 . .
    H H2A 1.1820 0.4644 1.0183 0.060 Uiso calc R 1 . .
    H H2B 1.3722 0.4518 0.9676 0.060 Uiso calc R 1 . .
    H H3 0.8123 0.7161 0.9728 0.048 Uiso calc R 1 . .
    H H4 0.5037 0.7819 1.0485 0.053 Uiso calc R 1 . .
    H H6 0.2303 0.9902 0.8875 0.066 Uiso calc R 1 . .
    H H7 0.4694 0.9929 0.7595 0.068 Uiso calc R 1 . .
    H H12 1.2876 0.7407 0.7324 0.053 Uiso calc R 1 . .
loop_
    _atom_site_aniso_label
    _atom_site_aniso_U_11
    _atom_site_aniso_U_22
    _atom_site_aniso_U_33
    _atom_site_aniso_U_12
    _atom_site_aniso_U_13
    _atom_site_aniso_U_23
    Br1 0.0496(2) 0.0818(3) 0.0671(2) 0.01305(15) 0.01552(15) -0.00836(16)
    S1 0.0350(3) 0.0504(4) 0.0559(4) 0.0006(3) 0.0136(3) -0.0006(3)
    N1 0.0351(10) 0.0393(11) 0.0408(11) 0.0034(8) 0.0086(9) -0.0015(9)
    N2 0.0430(13) 0.0463(13) 0.0628(16) 0.0119(11) 0.0172(12) 0.0071(12)
    O1 0.0600(12) 0.0502(11) 0.0474(11) -0.0031(9) 0.0160(9) 0.0069(9)
    O2 0.0570(11) 0.0453(10) 0.0445(10) 0.0075(8) 0.0061(9) 0.0110(8)
    C1 0.0488(14) 0.0358(12) 0.0374(13) -0.0036(11) 0.0051(11) -0.0033(10)
    C2 0.0408(13) 0.0321(11) 0.0374(12) -0.0021(10) 0.0029(10) -0.0008(10)
    C3 0.0445(14) 0.0371(13) 0.0399(14) 0.0044(10) 0.0036(11) 0.0048(11)
    C4 0.0452(14) 0.0455(14) 0.0429(14) 0.0055(11) 0.0039(11) 0.0011(12)
    C5 0.0425(14) 0.0498(15) 0.0466(15) 0.0068(11) 0.0029(12) -0.0077(12)
    C6 0.0507(16) 0.0538(17) 0.0610(18) 0.0174(14) -0.0025(14) 0.0001(14)
    C7 0.0622(18) 0.0512(17) 0.0547(17) 0.0134(14) -0.0053(14) 0.0085(14)
    C8 0.0441(14) 0.0401(13) 0.0396(14) 0.0026(11) 0.0024(11) 0.0013(10)
    C9 0.0409(13) 0.0354(12) 0.0386(13) 0.0031(10) 0.0011(10) -0.0009(10)
    C10 0.0396(12) 0.0347(12) 0.0376(12) -0.0029(10) 0.0045(10) -0.0026(10)
    C11 0.0344(12) 0.0380(12) 0.0423(13) 0.0000(10) 0.0064(10) -0.0054(10)
    C12 0.0402(14) 0.0444(14) 0.0489(15) -0.0025(11) 0.0083(12) 0.0036(12)
_geom_special_details
;
All e.s.d.'s (except the e.s.d. in the dihedral angle between two l.s. planes)
are estimated using the full covariance matrix. The cell e.s.d.'s are taken
into account individually in the estimation of e.s.d.'s in distances, angles
and torsion angles; correlations between e.s.d.'s in cell parameters are only
used when they are defined by crystal symmetry. An approximate (isotropic)
treatment of cell e.s.d.'s is used for estimating e.s.d.'s involving l.s.
planes.
;
loop_
    _geom_bond_atom_site_label_1
    _geom_bond_atom_site_label_2
    _geom_bond_site_symmetry_2
    _geom_bond_distance
    _geom_bond_publ_flag
    Br1 C5 . 1.900(3) ?
    S1 C12 . 1.722(3) ?
    S1 C11 . 1.748(3) ?
    N1 C11 . 1.303(3) ?
    N1 C10 . 1.399(3) ?
    O2 C1 . 1.370(3) ?
    O2 C8 . 1.379(3) ?
    C4 C5 . 1.369(4) ?
    C4 C9 . 1.399(4) ?
    C4 H4 . 0.9300 ?
    O1 C1 . 1.209(3) ?
    C10 C12 . 1.353(4) ?
    C10 C2 . 1.468(3) ?
    C3 C2 . 1.348(3) ?
    C3 C9 . 1.431(4) ?
    C3 H3 . 0.9300 ?
    C11 N2 . 1.344(3) ?
    C5 C6 . 1.379(4) ?
    C2 C1 . 1.469(3) ?
    C8 C7 . 1.383(4) ?
    C8 C9 . 1.384(4) ?
    C6 C7 . 1.380(4) ?
    C6 H6 . 0.9300 ?
    C7 H7 . 0.9300 ?
    N2 H2A . 0.8600 ?
    N2 H2B . 0.8600 ?
    C12 H12 . 0.9300 ?
loop_
    _geom_angle_atom_site_label_1
    _geom_angle_atom_site_label_2
    _geom_angle_atom_site_label_3
    _geom_angle_site_symmetry_1
    _geom_angle_site_symmetry_3
    _geom_angle
    _geom_angle_publ_flag
    C12 S1 C11 . . 88.97(13) ?
    C11 N1 C10 . . 110.3(2) ?
    C1 O2 C8 . . 123.0(2) ?
    C5 C4 C9 . . 119.6(3) ?
    C5 C4 H4 . . 120.2 ?
    C9 C4 H4 . . 120.2 ?
    C12 C10 N1 . . 115.4(2) ?
    C12 C10 C2 . . 128.1(2) ?
    N1 C10 C2 . . 116.5(2) ?
    C2 C3 C9 . . 122.3(2) ?
    C2 C3 H3 . . 118.8 ?
    C9 C3 H3 . . 118.8 ?
    N1 C11 N2 . . 124.9(2) ?
    N1 C11 S1 . . 114.80(19) ?
    N2 C11 S1 . . 120.32(19) ?
    C4 C5 C6 . . 121.4(3) ?
    C4 C5 Br1 . . 119.0(2) ?
    C6 C5 Br1 . . 119.5(2) ?
    C3 C2 C10 . . 121.5(2) ?
    C3 C2 C1 . . 119.1(2) ?
    C10 C2 C1 . . 119.4(2) ?
    O2 C8 C7 . . 118.2(2) ?
    O2 C8 C9 . . 120.4(2) ?
    C7 C8 C9 . . 121.4(3) ?
    O1 C1 O2 . . 116.3(2) ?
    O1 C1 C2 . . 126.5(2) ?
    O2 C1 C2 . . 117.3(2) ?
    C5 C6 C7 . . 119.7(3) ?
    C5 C6 H6 . . 120.2 ?
    C7 C6 H6 . . 120.2 ?
    C6 C7 C8 . . 119.2(3) ?
    C6 C7 H7 . . 120.4 ?
    C8 C7 H7 . . 120.4 ?
    C8 C9 C4 . . 118.6(2) ?
    C8 C9 C3 . . 117.8(2) ?
    C4 C9 C3 . . 123.5(2) ?
    C11 N2 H2A . . 120.0 ?
    C11 N2 H2B . . 120.0 ?
    H2A N2 H2B . . 120.0 ?
    C10 C12 S1 . . 110.5(2) ?
    C10 C12 H12 . . 124.7 ?
    S1 C12 H12 . . 124.7 ?
loop_
    _geom_hbond_atom_site_label_D
    _geom_hbond_atom_site_label_H
    _geom_hbond_atom_site_label_A
    _geom_hbond_site_symmetry_A
    _geom_hbond_distance_DH
    _geom_hbond_distance_HA
    _geom_hbond_distance_DA
    _geom_hbond_angle_DHA
    _geom_hbond_publ_flag
    N2 H2A N1 3_767 0.86 2.32 3.141(4) 160 yes
    N2 H2B O1 2_746 0.86 2.47 3.058(3) 127 yes
    C4 H4 O1 4_465 0.93 2.38 3.304(4) 172 yes
    C7 H7 Cg1 2_545 0.93 2.74 3.587(4) 151 yes
