# Supplementary material for: 3-(2-Amino-1,3-thia­zol-4-yl)-6-bromo-2H-chromen-2-one
Source: Acta Crystallogr Sect E Struct Rep Online. 2009 Nov 11;65(Pt 12):o3047–8. doi: 10.1107/S1600536809046674 (PMC2971769; doi:10.1107/S1600536809046674)
Supplement: Supplementary file 2 [file e-65-o3047-Isup2.hkl]

#
# h,k,l, Fc-squared, Fo-squared, sigma(Fo-squared) and status flag
#
data_I
_shelx_title ' vg3 in P2(1)/n'
_shelx_refln_list_code          4
_shelx_F_calc_maximum      214.53
_exptl_crystal_F_000       640.00
_reflns_d_resolution_high  0.8006
 
loop_
 _symmetry_equiv_pos_as_xyz
 'x, y, z'
 '-x+1/2, y+1/2, -z+1/2'
 '-x, -y, -z'
 'x-1/2, -y-1/2, z-1/2'
 
_cell_length_a     7.0314
_cell_length_b    13.8042
_cell_length_c    12.4534
_cell_angle_alpha  90.000
_cell_angle_beta   90.047
_cell_angle_gamma  90.000
 
_shelx_F_squared_multiplier     1.000
 
loop_
 _refln_index_h
 _refln_index_k
 _refln_index_l
 _refln_F_squared_calc
 _refln_F_squared_meas
 _refln_F_squared_sigma
 _refln_observed_status
   2   0   0     1617.62     1611.93     20.24 o
   4   0   0     2712.99     2662.31     33.81 o
   6   0   0       31.19       29.74      5.54 o
   8   0   0       35.47       32.82      7.32 o
   1   1   0     1107.64     1120.70      9.97 o
   2   1   0     2148.22     2251.03     21.63 o
   3   1   0     3007.70     3130.86     30.18 o
   4   1   0      602.71      586.03      7.56 o
   5   1   0       39.08       36.03      3.82 o
   6   1   0      564.04      538.55     10.01 o
   7   1   0        5.35        1.87      4.31 o
   8   1   0      340.05      333.62      9.44 o
   0   2   0        7.45       15.34      2.60 o
   1   2   0       65.07       62.61      1.35 o
   2   2   0     1582.82     1657.36     14.91 o
   3   2   0      171.56      193.48      3.57 o
   4   2   0        2.00        2.32      2.04 o
   5   2   0     4626.72     4769.04     52.49 o
   6   2   0        9.00        7.51      4.83 o
   7   2   0     1518.50     1530.49     21.56 o
   8   2   0        6.46        5.23      4.84 o
   1   3   0     2271.64     2286.74     20.01 o
   2   3   0     2947.13     3011.92     26.24 o
   3   3   0      421.34      370.09      5.41 o
   4   3   0     2031.64     2028.20     21.10 o
   5   3   0        1.05       -2.75      2.90 o
   6   3   0        7.19        6.59      3.74 o
   7   3   0       11.76       12.47      4.85 o
   8   3   0      305.68      318.04      9.20 o
   0   4   0    28482.49    24475.40    524.71 o
   1   4   0     2685.39     2815.89     24.65 o
   2   4   0       17.90       23.38      3.02 o
   3   4   0        3.32        0.94      1.56 o
   4   4   0     5410.74     5598.82     53.67 o
   5   4   0      502.87      479.86      8.77 o
   6   4   0      194.53      191.87      6.24 o
   7   4   0      116.43      119.72      6.81 o
   8   4   0       27.12       29.81      5.38 o
   1   5   0     4013.76     3918.18     34.06 o
   2   5   0     4905.81     5440.66     46.83 o
   3   5   0     2532.44     2597.92     23.61 o
   4   5   0       16.99       20.95      2.81 o
   5   5   0       76.82       59.67      4.22 o
   6   5   0       39.32       34.68      4.33 o
   7   5   0      240.62      246.58      8.36 o
   8   5   0      123.94      119.34      6.83 o
   0   6   0     2227.60     2265.02     29.21 o
   1   6   0     1270.72     1286.22     12.61 o
   2   6   0      866.27      890.89      9.49 o
   3   6   0        7.40       12.64      2.39 o
   4   6   0      648.13      605.88      8.72 o
   5   6   0     1423.60     1341.27     16.07 o
   6   6   0        1.93        3.88      3.90 o
   7   6   0      129.64      127.43      6.38 o
   8   6   0       62.08       63.78      8.28 o
   1   7   0      436.72      440.55      5.86 o
   2   7   0      372.44      320.35      4.96 o
   3   7   0       53.62       45.59      2.59 o
   4   7   0      952.62      976.63     12.44 o
   5   7   0       15.90       23.61      3.33 o
   6   7   0      124.81      109.89      7.80 o
   7   7   0       30.82       34.95      5.28 o
   8   7   0      364.82      398.80     22.21 o
   0   8   0     3286.23     3180.41     40.80 o
   1   8   0      240.27      240.87      6.22 o
   2   8   0      357.89      378.40      5.73 o
   3   8   0      204.07      197.95      4.40 o
   4   8   0     1159.28     1092.59     13.74 o
   5   8   0      905.48      942.47     12.95 o
   6   8   0       58.05       59.89      5.48 o
   7   8   0      194.12      210.13     15.77 o
   1   9   0     1264.32     1227.57     19.64 o
   2   9   0       37.60       27.54      2.72 o
   3   9   0     1719.30     1704.88     17.40 o
   4   9   0       55.06       66.15      3.94 o
   5   9   0       76.95       69.41      4.32 o
   6   9   0       24.76       23.85      5.86 o
   7   9   0       37.65       34.73      6.97 o
   0  10   0     1854.24     1936.09     35.88 o
   1  10   0      776.10      749.33     16.17 o
   2  10   0      259.29      272.80      5.95 o
   3  10   0        1.47        5.35      3.17 o
   4  10   0      559.99      540.24      9.22 o
   5  10   0      356.16      346.44     10.91 o
   6  10   0       31.81       17.84      6.24 o
   7  10   0        1.61        4.25     11.97 o
   1  11   0       19.36       27.91      4.16 o
   2  11   0      690.61      736.87     10.77 o
   3  11   0        8.28       14.40      3.43 o
   4  11   0      126.21      145.34      6.53 o
   5  11   0        0.81       -1.98      4.52 o
   6  11   0       20.44       20.59      6.35 o
   0  12   0      113.55       99.56      5.68 o
   1  12   0        3.95       10.83      3.18 o
   2  12   0      120.40      112.78      4.36 o
   3  12   0      418.09      395.46     14.71 o
   4  12   0      144.63      138.62      6.58 o
   5  12   0      108.62      125.42     10.66 o
   6  12   0       25.43       25.18      6.91 o
   1  13   0       57.51       61.80      3.92 o
   2  13   0       61.92       44.99      4.35 o
   3  13   0      127.42      125.07      6.28 o
   4  13   0      156.60      180.78     12.65 o
   5  13   0        5.69        1.08      5.59 o
   0  14   0     1813.25     1927.68     35.99 o
   1  14   0       13.24        8.84      4.09 o
   2  14   0        3.97        0.96      4.11 o
   3  14   0      140.48      138.90      6.82 o
   4  14   0      186.64      192.44      7.74 o
   5  14   0       93.27       84.88      7.78 o
   1  15   0      158.50      176.16     10.13 o
   2  15   0       61.28       62.92      6.61 o
   3  15   0        9.58        9.67      5.43 o
   4  15   0        4.90        3.24      6.21 o
   0  16   0      108.11       77.17      8.30 o
   1  16   0       24.45       15.18      5.33 o
   2  16   0       36.04       40.84      8.23 o
   3  16   0       28.57       45.00     12.84 o
   1  17   0        3.33       11.96     14.43 o
  -7   0   1      686.87      654.61     17.12 o
  -5   0   1     1930.35     1809.51     41.82 o
  -3   0   1     9007.86     9043.54    107.74 o
  -1   0   1      726.49      744.94      9.56 o
   1   0   1      383.07      367.55      5.85 o
   3   0   1     1899.89     1850.74     23.75 o
   5   0   1     1748.78     1711.97     38.11 o
   7   0   1       59.88       66.09      8.07 o
  -8   1   1      202.06      191.97      7.56 o
  -7   1   1      273.84      254.23      7.60 o
  -6   1   1     2600.13     2629.80     32.84 o
  -5   1   1      448.47      457.58      8.29 o
  -4   1   1     6203.65     6228.58     58.85 o
  -3   1   1     5438.35     5661.02     53.10 o
  -2   1   1      200.51      174.17      2.32 o
  -1   1   1     3981.22     4220.88     35.63 o
   0   1   1     3347.53     3442.62     35.65 o
   1   1   1     2949.51     3028.23     28.33 o
   2   1   1     1066.94     1135.15     10.42 o
   3   1   1      464.30      526.96      5.74 o
   4   1   1      138.31      152.11      3.50 o
   5   1   1      927.58      903.85     13.10 o
   6   1   1     1888.18     1842.34     23.67 o
   7   1   1      187.31      184.08      6.82 o
   8   1   1       95.12      105.14      7.69 o
  -8   2   1      167.59      169.67      7.22 o
  -7   2   1       70.47       68.06      5.10 o
  -6   2   1      393.53      370.28      8.15 o
  -5   2   1        4.90        4.53      3.06 o
  -4   2   1      121.08       90.77      3.32 o
  -3   2   1       91.31       83.00      2.53 o
  -2   2   1     7081.43     7203.18     60.80 o
  -1   2   1      702.07      719.84      6.84 o
   0   2   1     1185.04     1192.88     10.58 o
   1   2   1       51.97       49.22      3.02 o
   2   2   1     2942.21     2934.53     29.26 o
   3   2   1      929.49     1035.13     10.10 o
   4   2   1     6077.73     6325.55     59.92 o
   5   2   1       67.78       67.32      4.11 o
   6   2   1      720.10      645.22     14.51 o
   7   2   1      100.46      106.88      8.75 o
   8   2   1      134.07      144.55      7.05 o
  -8   3   1       97.03       98.29      6.52 o
  -7   3   1       11.88       21.23      4.67 o
  -6   3   1      256.36      249.42      6.75 o
  -5   3   1      170.45      174.70      6.08 o
  -4   3   1      649.55      598.57      8.02 o
  -3   3   1     4711.43     4626.95     44.06 o
  -2   3   1      576.92      631.79      6.54 o
  -1   3   1      804.14      879.58      8.39 o
   0   3   1     6523.92     6580.54     55.46 o
   1   3   1    46021.20    39911.37    367.08 o
   2   3   1     2867.31     3044.86     26.54 o
   3   3   1       37.35       42.78      2.33 o
   4   3   1        7.12        9.02      2.40 o
   5   3   1     2219.83     2229.04     26.78 o
   6   3   1      741.35      690.87     11.81 o
   7   3   1      177.91      177.24      6.73 o
   8   3   1       48.40       46.04      5.92 o
  -8   4   1       35.10       36.50      5.92 o
  -7   4   1      515.59      544.55     11.11 o
  -6   4   1        4.65        2.49      3.52 o
  -5   4   1      675.13      624.54     11.11 o
  -4   4   1      491.85      461.44      6.91 o
  -3   4   1     6882.39     7160.33     61.11 o
  -2   4   1      157.74      186.36      3.57 o
  -1   4   1     4229.26     4315.08     37.05 o
   0   4   1      496.26      479.19      5.30 o
   1   4   1      994.44     1038.18      9.98 o
   2   4   1     1265.36     1318.26     12.50 o
   3   4   1      137.30      100.01      3.69 o
   4   4   1      120.43      113.74      3.60 o
   5   4   1     1169.97     1164.02     14.06 o
   6   4   1       24.23       22.80      3.95 o
   7   4   1       92.25       84.75      5.84 o
   8   4   1       23.40       20.11      5.37 o
  -8   5   1      298.95      315.58     12.53 o
  -7   5   1       20.34       18.57      4.76 o
  -6   5   1     1110.44     1099.13     16.33 o
  -5   5   1      102.75      102.66      3.96 o
  -4   5   1     4929.59     4952.06     68.21 o
  -3   5   1     1583.25     1665.38     15.89 o
  -2   5   1     2756.79     3143.08     27.84 o
  -1   5   1     1958.60     2106.25     19.12 o
   0   5   1     3007.44     2963.40     26.11 o
   1   5   1      278.59      269.19      3.81 o
   2   5   1     2432.85     2582.82     23.22 o
   3   5   1      370.19      387.34      5.21 o
   4   5   1      332.18      363.97      6.29 o
   5   5   1      214.54      196.79      5.09 o
   6   5   1      434.69      440.60      9.22 o
   7   5   1       16.57       12.65      4.42 o
   8   5   1      130.99      133.27      7.09 o
  -8   6   1      141.02      145.73     10.13 o
  -7   6   1      191.79      204.94      8.56 o
  -6   6   1      427.28      412.29      9.09 o
  -5   6   1      372.08      381.04      7.01 o
  -4   6   1      115.89      119.86      4.01 o
  -3   6   1     1454.73     1469.03     14.51 o
  -2   6   1     1277.42     1155.95     11.68 o
  -1   6   1     1958.78     2136.63     19.68 o
   0   6   1     1447.78     1480.28     14.17 o
   1   6   1      180.45      199.13      4.30 o
   2   6   1     6136.81     6374.35     54.86 o
   3   6   1       24.64       25.64      2.25 o
   4   6   1     2793.67     2797.63     28.81 o
   5   6   1      525.90      549.43      8.78 o
   6   6   1        2.15        1.92      4.00 o
   7   6   1       30.73       23.31      4.99 o
   8   6   1        5.03        4.19      6.85 o
  -8   7   1       26.61       19.31      7.75 o
  -7   7   1        0.15       -4.72      4.72 o
  -6   7   1       63.95       60.56      4.93 o
  -5   7   1       39.54       47.94      3.68 o
  -4   7   1      296.69      295.19      5.94 o
  -3   7   1     2227.88     2234.57     21.16 o
  -2   7   1        8.74       16.91      2.28 o
  -1   7   1      226.00      253.66      5.03 o
   0   7   1       94.62       83.43      2.76 o
   1   7   1     8388.53     8478.53     72.39 o
   2   7   1       82.88       71.99      2.72 o
   3   7   1        2.19        2.29      2.27 o
   4   7   1      154.15      135.74      4.36 o
   5   7   1     2156.91     2108.90     23.47 o
   6   7   1       89.95       91.88      5.26 o
   7   7   1       28.84       25.94      6.38 o
  -7   8   1      214.97      213.98      7.82 o
  -6   8   1       13.03       12.12      4.60 o
  -5   8   1        6.47        7.14      3.37 o
  -4   8   1       24.68       21.28      3.32 o
  -3   8   1     1115.68     1103.67     13.16 o
  -2   8   1       19.24       17.68      2.26 o
  -1   8   1     5929.72     6328.34     54.97 o
   0   8   1     2832.05     2873.50     26.30 o
   1   8   1       36.63       42.87      2.51 o
   2   8   1     1757.75     1717.17     16.92 o
   3   8   1      178.52      154.48      5.62 o
   4   8   1      421.65      424.14     12.20 o
   5   8   1       93.55      103.36      4.62 o
   6   8   1       24.41       31.03      5.56 o
   7   8   1       99.26       96.25     11.45 o
  -7   9   1       37.09       34.30      5.69 o
  -6   9   1      341.15      354.58      9.04 o
  -5   9   1      190.21      159.00      5.43 o
  -4   9   1     1219.26     1211.88     15.17 o
  -3   9   1       97.30       93.32      3.70 o
  -2   9   1      365.60      394.39      6.45 o
  -1   9   1       14.04       13.99      2.99 o
   0   9   1      675.24      669.11      9.20 o
   1   9   1      389.73      394.71      9.67 o
   2   9   1      673.26      710.89      8.79 o
   3   9   1       17.11       16.36      3.65 o
   4   9   1       16.98       13.89      3.46 o
   5   9   1      166.70      137.70      6.20 o
   6   9   1      178.63      203.25      8.99 o
   7   9   1       48.52       41.73      7.01 o
  -7  10   1      367.87      438.60     22.34 o
  -6  10   1      144.87      143.27      6.71 o
  -5  10   1       33.40       31.01      4.28 o
  -4  10   1       70.14       55.29      4.12 o
  -3  10   1      741.53      775.52     11.09 o
  -2  10   1       15.10       10.27      2.81 o
  -1  10   1       87.29       96.08      3.73 o
   0  10   1      141.33      127.00      4.00 o
   1  10   1       18.38       20.59      2.73 o
   2  10   1      457.47      423.32      6.61 o
   3  10   1       88.64       73.87      3.73 o
   4  10   1      353.63      349.39      8.50 o
   5  10   1      239.66      244.86      7.78 o
   6  10   1        0.34        0.13      6.07 o
   7  10   1        9.99        9.50     11.93 o
  -6  11   1       63.64       70.41      7.41 o
  -5  11   1      100.95      110.80      6.20 o
  -4  11   1        3.41       10.57      3.92 o
  -3  11   1     1057.85     1051.19     18.06 o
  -2  11   1      208.40      188.56      4.81 o
  -1  11   1        1.83        0.18      2.99 o
   0  11   1       71.18       52.03      3.54 o
   1  11   1     2480.67     2520.35     36.01 o
   2  11   1      141.73      124.72      7.05 o
   3  11   1      137.10      126.01      5.10 o
   4  11   1       93.37       93.58      5.56 o
   5  11   1      362.62      371.06      9.54 o
   6  11   1       11.05       11.88      6.73 o
  -6  12   1       13.00        3.49      8.02 o
  -5  12   1       99.06      103.11      7.80 o
  -4  12   1        2.36       -0.28      4.55 o
  -3  12   1       49.24       45.00      4.22 o
  -2  12   1       70.46       84.60      4.13 o
  -1  12   1      207.23      190.06      5.06 o
   0  12   1      636.61      628.57     10.96 o
   1  12   1       99.42      101.78      5.11 o
   2  12   1      818.79      825.78     11.96 o
   3  12   1       21.38       19.69      4.52 o
   4  12   1      305.23      323.42      8.82 o
   5  12   1        4.89        3.21      5.20 o
   6  12   1       14.00       21.44      7.41 o
  -5  13   1        7.31        3.36      4.82 o
  -4  13   1      125.83      124.32      7.63 o
  -3  13   1       99.83      111.78      6.08 o
  -2  13   1        4.10        5.11      3.49 o
  -1  13   1       76.58       66.36      3.94 o
   0  13   1      194.77      194.64      5.74 o
   1  13   1       67.45       45.16      4.35 o
   2  13   1      130.85      130.39      5.43 o
   3  13   1        2.07       -4.34      5.20 o
   4  13   1        5.96        2.46      7.31 o
   5  13   1       51.00       56.47      6.13 o
  -5  14   1        0.96       -1.98     19.78 o
  -4  14   1       11.51       11.17      5.76 o
  -3  14   1      173.43      187.05      8.47 o
  -2  14   1        6.09        3.65      4.90 o
  -1  14   1       64.76       78.01      5.04 o
   0  14   1      123.85      110.95      5.29 o
   1  14   1       82.45       89.51      5.18 o
   2  14   1        0.61        0.89      4.20 o
   3  14   1        2.08        4.77      4.60 o
   4  14   1        8.98        3.28      5.44 o
   5  14   1       24.23       35.67     11.32 o
  -4  15   1        9.10       11.02      7.78 o
  -3  15   1       50.99       58.15      8.66 o
  -2  15   1      104.23       94.84      8.34 o
  -1  15   1       38.84       42.01      5.85 o
   0  15   1       66.79       77.16      5.84 o
   1  15   1      277.04      279.81      7.56 o
   2  15   1        0.19       -2.81      4.32 o
   3  15   1        3.55        5.02      5.24 o
   4  15   1       43.48       35.35      5.79 o
  -3  16   1       22.54       13.71     12.26 o
  -2  16   1       12.47       14.70      7.88 o
  -1  16   1       44.12       47.61      6.62 o
   0  16   1       42.49       44.49      6.57 o
   1  16   1       15.71       13.93      6.07 o
   2  16   1       26.80       30.35      8.11 o
   3  16   1       46.52       42.38     11.41 o
  -1  17   1        1.83       -3.48      7.63 o
   0  17   1      116.36      101.87      9.92 o
   1  17   1       97.66      125.98     10.41 o
  -8   0   2      361.06      345.04     13.53 o
  -6   0   2     1557.15     1511.82     23.27 o
  -4   0   2     2552.55     2605.43     44.45 o
  -2   0   2     3883.40     3975.71     48.00 o
   0   0   2      141.16      147.61      3.74 o
   2   0   2    25298.31    24109.53    284.13 o
   4   0   2       29.30       29.94      3.44 o
   6   0   2     1521.52     1506.79     28.68 o
   8   0   2       81.20       74.05      8.82 o
  -8   1   2       33.73       37.92      5.09 o
  -7   1   2       69.07       68.86      5.55 o
  -6   1   2     1588.77     1568.54     20.82 o
  -5   1   2       66.00       60.75      3.63 o
  -4   1   2       65.72       49.32      2.40 o
  -3   1   2      503.04      512.33      5.62 o
  -2   1   2     3730.07     3882.36     33.20 o
  -1   1   2     8901.75     9089.71     76.01 o
   0   1   2     3710.74     3903.32     36.69 o
   1   1   2    18778.76    17875.60    164.04 o
   2   1   2     1118.36     1147.39     10.69 o
   3   1   2     3537.96     3563.24     31.09 o
   4   1   2       22.70       17.81      1.80 o
   5   1   2      852.96      832.79     12.46 o
   6   1   2      733.73      710.34     11.91 o
   7   1   2      369.99      358.81      9.01 o
   8   1   2        0.92       -5.09      5.09 o
  -8   2   2        5.71        7.18      4.88 o
  -7   2   2     1351.26     1264.38     23.17 o
  -6   2   2      394.64      378.10      8.21 o
  -5   2   2     1371.00     1364.70     17.84 o
  -4   2   2        4.84        7.15      2.15 o
  -3   2   2     8478.62     8576.54     79.59 o
  -2   2   2      105.87      122.40      2.14 o
  -1   2   2      201.05      188.57      4.06 o
   0   2   2     1263.74     1256.40     12.88 o
   1   2   2    44706.91    40256.29    525.51 o
   2   2   2     3293.21     3374.23     32.18 o
   3   2   2     3913.67     4178.56     36.25 o
   4   2   2       78.39       74.72      3.39 o
   5   2   2       33.89       40.97      4.15 o
   6   2   2        4.53        1.70      3.77 o
   7   2   2      425.49      413.93      9.79 o
   8   2   2        9.03       11.49      4.98 o
  -8   3   2        6.39       -1.56      4.84 o
  -7   3   2      154.62      154.14      6.48 o
  -6   3   2     1462.14     1433.47     19.51 o
  -5   3   2      854.38      823.35     12.33 o
  -4   3   2      110.15       72.63      2.88 o
  -3   3   2      636.44      699.70      7.48 o
  -2   3   2     7808.29     8141.64     68.73 o
  -1   3   2      947.12     1012.42      9.48 o
   0   3   2      641.13      612.77      6.14 o
   1   3   2    19725.47    19740.01    204.46 o
   2   3   2      214.21      211.65      3.12 o
   3   3   2     6235.75     6748.39     57.62 o
   4   3   2      420.88      378.51      9.46 o
   5   3   2      208.37      216.26      5.30 o
   6   3   2      916.89      841.58     13.47 o
   7   3   2       56.74       65.50      5.27 o
   8   3   2       38.29       42.06      5.92 o
  -8   4   2      135.94      128.51      7.01 o
  -7   4   2        1.60       -0.75      5.59 o
  -6   4   2       98.09      100.81      5.00 o
  -5   4   2     1488.53     1507.03     17.16 o
  -4   4   2     2332.25     2506.02     25.68 o
  -3   4   2      765.88      677.11      7.47 o
  -2   4   2     4653.20     4700.04     40.47 o
  -1   4   2      710.55      759.99      8.34 o
   0   4   2       65.97       52.56      1.77 o
   1   4   2      167.14      142.96      2.49 o
   2   4   2     1893.86     1776.15     16.35 o
   3   4   2      231.83      195.01      3.43 o
   4   4   2       64.35       62.81      3.15 o
   5   4   2       48.55       47.44      3.32 o
   6   4   2     1680.76     1637.02     25.04 o
   7   4   2       46.58       60.53      5.31 o
   8   4   2       67.37       64.47      6.37 o
  -8   5   2        0.02        0.16      5.00 o
  -7   5   2      386.68      386.86     10.63 o
  -6   5   2      361.13      380.45      8.59 o
  -5   5   2      269.79      260.58      5.76 o
  -4   5   2       74.58       97.40      3.60 o
  -3   5   2      634.31      615.31      7.18 o
  -2   5   2      396.52      391.42      5.05 o
  -1   5   2     4771.43     4721.84     40.71 o
   0   5   2     5078.96     5349.82     45.85 o
   1   5   2     2611.07     2583.03     23.05 o
   2   5   2       98.15       96.93      2.53 o
   3   5   2     1707.17     1563.83     15.11 o
   4   5   2       73.74       66.40      3.33 o
   5   5   2     1301.91     1312.31     15.73 o
   6   5   2        7.51        7.68      4.02 o
   7   5   2      239.51      218.06      7.42 o
   8   5   2        2.20       -0.88      7.92 o
  -8   6   2       11.04       28.64      7.26 o
  -7   6   2      239.62      226.55      7.70 o
  -6   6   2       17.93       30.83      7.56 o
  -5   6   2      708.88      722.23     10.30 o
  -4   6   2      258.03      284.20      6.78 o
  -3   6   2     2860.82     2838.12     25.89 o
  -2   6   2     2166.15     2229.59     20.62 o
  -1   6   2      163.90      185.11      5.45 o
   0   6   2        3.04       11.05      3.59 o
   1   6   2     3486.54     3581.05     31.60 o
   2   6   2     2647.90     2797.71     25.33 o
   3   6   2      701.06      746.18      8.56 o
   4   6   2        6.48        9.86      3.01 o
   5   6   2      228.29      215.33      5.63 o
   6   6   2      124.85      133.39      5.82 o
   7   6   2      240.13      241.97     11.36 o
   8   6   2       19.50       38.93     11.44 o
  -7   7   2       24.14       24.12      5.01 o
  -6   7   2     1465.48     1461.75     24.23 o
  -5   7   2      216.43      216.87      5.64 o
  -4   7   2      341.24      296.71      6.04 o
  -3   7   2        0.25        1.45      2.29 o
  -2   7   2     4080.92     4185.97     37.09 o
  -1   7   2        5.44        1.97      2.05 o
   0   7   2      490.59      448.75      6.15 o
   1   7   2       72.60       70.14      2.66 o
   2   7   2       13.60       18.99      2.25 o
   3   7   2      571.60      561.35      9.48 o
   4   7   2      110.64      124.07      4.35 o
   5   7   2      129.48      125.63      5.84 o
   6   7   2      704.09      676.91     17.23 o
   7   7   2       25.64       20.60      6.88 o
  -7   8   2       61.45       65.33      5.90 o
  -6   8   2       13.54       10.13      4.46 o
  -5   8   2      231.63      239.97      6.14 o
  -4   8   2      692.99      695.96     10.14 o
  -3   8   2     1133.41     1153.09     12.48 o
  -2   8   2     1243.49     1235.42     13.02 o
  -1   8   2     1847.99     1893.75     25.05 o
   0   8   2      427.89      441.46      6.16 o
   1   8   2      106.25       98.55      3.02 o
   2   8   2     2636.01     2612.07     24.37 o
   3   8   2       55.77       61.61      2.97 o
   4   8   2        2.71        3.15      3.26 o
   5   8   2       11.53       17.36      4.37 o
   6   8   2      146.60      135.37      7.71 o
   7   8   2       57.77       73.90      9.81 o
  -7   9   2      139.55      158.97      8.74 o
  -6   9   2       19.75       23.58      6.04 o
  -5   9   2       73.73       70.72      6.20 o
  -4   9   2      140.92      125.53      5.66 o
  -3   9   2      241.87      215.62      4.83 o
  -2   9   2       31.27       32.20      2.84 o
  -1   9   2     2827.72     2958.73     30.13 o
   0   9   2      427.90      407.19      6.16 o
   1   9   2     1000.34      953.96     13.75 o
   2   9   2       20.20       22.07      2.74 o
   3   9   2     1333.80     1327.16     15.88 o
   4   9   2       48.87       39.30      4.51 o
   5   9   2      643.70      652.35     12.04 o
   6   9   2       75.86       82.48      6.80 o
   7   9   2       23.12       17.18      6.65 o
  -7  10   2       96.06      101.87      9.66 o
  -6  10   2       82.80       96.59      7.20 o
  -5  10   2       13.44       21.46      4.12 o
  -4  10   2      151.76      162.07      5.39 o
  -3  10   2      204.74      178.17      5.83 o
  -2  10   2      340.31      327.63      6.35 o
  -1  10   2      206.29      217.57      4.86 o
   0  10   2        1.58        3.97      2.89 o
   1  10   2      906.11      874.60     10.40 o
   2  10   2        6.48        2.56      3.19 o
   3  10   2      387.84      370.77     11.36 o
   4  10   2       48.28       55.30      5.03 o
   5  10   2      101.94       72.03      5.62 o
   6  10   2      273.44      297.97     13.29 o
   7  10   2       51.66       50.28      9.00 o
  -6  11   2      207.15      219.05      9.35 o
  -5  11   2        7.42       13.23      4.61 o
  -4  11   2       12.07       14.19      4.03 o
  -3  11   2       18.63       13.08      3.57 o
  -2  11   2     1189.73     1210.34     13.75 o
  -1  11   2       11.23        7.38      3.15 o
   0  11   2      189.71      194.48      4.79 o
   1  11   2      493.99      520.20      8.72 o
   2  11   2      105.14      111.16      4.66 o
   3  11   2      124.41      131.06      5.84 o
   4  11   2       31.60       34.39      4.84 o
   5  11   2       25.13       41.27      5.41 o
   6  11   2      227.46      239.29     12.64 o
  -6  12   2       73.82       61.68     14.45 o
  -5  12   2        1.71        3.06      4.75 o
  -4  12   2      547.48      500.94     10.61 o
  -3  12   2      241.97      272.76     12.20 o
  -2  12   2      140.75      120.28      4.46 o
  -1  12   2      477.42      469.46      8.36 o
   0  12   2       46.83       42.76      3.86 o
   1  12   2     1126.19     1169.21     16.02 o
   2  12   2        2.64        2.59      3.63 o
   3  12   2      209.59      229.35      7.34 o
   4  12   2        0.03        2.67      4.84 o
   5  12   2       28.49       28.42      5.58 o
   6  12   2       35.20       39.50      6.88 o
  -5  13   2      124.74      125.52      8.24 o
  -4  13   2       65.80       59.42      5.47 o
  -3  13   2      119.70      104.59      6.49 o
  -2  13   2      346.11      362.06      8.71 o
  -1  13   2      372.17      367.70      7.70 o
   0  13   2       56.88       37.55      4.13 o
   1  13   2      116.74      117.41      5.17 o
   2  13   2        7.99       11.23      4.32 o
   3  13   2      106.32      104.19      5.98 o
   4  13   2      145.09      129.34      7.83 o
   5  13   2       49.90       51.67      6.84 o
  -5  14   2        0.22        5.74     10.20 o
  -4  14   2       22.54       24.63      6.97 o
  -3  14   2       53.45       50.44      7.92 o
  -2  14   2       92.85      108.37      7.46 o
  -1  14   2      150.24      153.65      6.29 o
   0  14   2        4.35        4.70      4.58 o
   1  14   2      296.95      289.32      7.32 o
   2  14   2       86.32      105.45      5.35 o
   3  14   2      129.14      112.36      6.51 o
   4  14   2        0.72        2.42      5.00 o
   5  14   2       99.77      121.53      8.03 o
  -3  15   2       24.11       25.48     12.30 o
  -2  15   2       73.67       65.54      6.43 o
  -1  15   2       17.58        4.80      4.70 o
   0  15   2      119.22      121.08      6.37 o
   1  15   2      279.14      293.31      9.93 o
   2  15   2        0.04        5.78      4.77 o
   3  15   2       89.23      100.69      7.00 o
   4  15   2        1.75        2.68      6.32 o
  -2  16   2        1.16       -4.87      7.07 o
  -1  16   2        2.89        9.50      5.81 o
   0  16   2       39.39       36.76      6.53 o
   1  16   2       54.21       64.99      6.13 o
   2  16   2       24.59       36.26      6.69 o
   3  16   2        0.45      -10.49     10.49 o
   0  17   2        0.03        1.02      6.15 o
  -7   0   3      138.36      141.02     18.58 o
  -5   0   3     7181.46     7058.76    106.95 o
  -3   0   3     1109.06     1099.23     14.12 o
  -1   0   3     7758.54     8320.66     98.82 o
   1   0   3      324.76      309.72      5.32 o
   3   0   3      425.42      438.91      7.58 o
   5   0   3     1440.23     1502.09     27.38 o
   7   0   3      379.91      359.06     12.58 o
  -8   1   3      101.25      105.97      6.46 o
  -7   1   3      144.70      138.11      6.10 o
  -6   1   3      863.28      800.35     12.87 o
  -5   1   3       19.10       17.91      3.34 o
  -4   1   3     1922.63     1873.26     39.38 o
  -3   1   3     2695.08     2964.52     26.13 o
  -2   1   3    14767.63    14950.86    124.77 o
  -1   1   3     3534.46     3606.21     30.75 o
   0   1   3      317.73      363.88      3.81 o
   1   1   3      747.12      816.56      7.85 o
   2   1   3     2433.80     2650.80     23.32 o
   3   1   3     2046.31     2054.02     18.80 o
   4   1   3      131.50      114.90      2.91 o
   5   1   3        0.27        3.95      3.35 o
   6   1   3        2.87        7.38      3.87 o
   7   1   3      936.01      928.98     16.23 o
   8   1   3      120.33      123.75      6.56 o
  -8   2   3       53.53       54.11      5.64 o
  -7   2   3       17.20       22.92      4.47 o
  -6   2   3       44.38       40.45      4.03 o
  -5   2   3      431.11      389.56      7.68 o
  -4   2   3     1126.63     1009.28     18.07 o
  -3   2   3     1664.42     1865.09     17.13 o
  -2   2   3      186.21      185.64      2.83 o
  -1   2   3       39.21       42.05      1.27 o
   0   2   3    18915.02    18850.65    172.16 o
   1   2   3    10504.85    11114.48     93.21 o
   2   2   3     3916.48     3931.22     33.98 o
   3   2   3      352.26      339.44      4.60 o
   4   2   3      719.56      622.23      7.33 o
   5   2   3        8.94       11.70      3.39 o
   6   2   3      650.27      653.85     11.45 o
   7   2   3       13.64       13.79      4.74 o
   8   2   3       50.77       51.57      5.84 o
  -8   3   3       82.44       97.24      8.24 o
  -7   3   3      271.14      252.50      7.59 o
  -6   3   3      242.48      231.21      6.63 o
  -5   3   3     1572.20     1539.12     19.82 o
  -4   3   3       13.82       18.71      2.42 o
  -3   3   3     2532.57     2657.00     23.84 o
  -2   3   3     3579.61     3869.87     33.49 o
  -1   3   3     2782.45     2730.72     23.83 o
   0   3   3     8976.91     9645.02     88.59 o
   1   3   3      418.72      380.65      5.02 o
   2   3   3      342.87      329.08      4.26 o
   3   3   3     9393.47     9945.63     84.18 o
   4   3   3      683.07      684.55      8.80 o
   5   3   3       36.47       35.57      3.09 o
   6   3   3        2.89        1.52      3.81 o
   7   3   3      361.10      374.02      9.25 o
   8   3   3        4.28        7.45      5.18 o
  -8   4   3       13.74       18.90      5.25 o
  -7   4   3       22.89       16.59      4.28 o
  -6   4   3       16.24       15.09      3.89 o
  -5   4   3     4920.33     4896.27     48.03 o
  -4   4   3      691.55      751.66      9.72 o
  -3   4   3      720.69      702.93      7.78 o
  -2   4   3       11.33       16.15      1.90 o
  -1   4   3     6926.34     7335.31     62.11 o
   0   4   3     1711.60     1787.37     16.17 o
   1   4   3       92.15      135.34      3.47 o
   2   4   3     4098.33     4357.37     37.86 o
   3   4   3      245.01      248.24      4.88 o
   4   4   3      117.47      108.73      3.67 o
   5   4   3      572.56      581.01     10.12 o
   6   4   3      111.07      109.85      5.24 o
   7   4   3      388.13      394.84     16.17 o
   8   4   3      109.11      121.96      8.42 o
  -8   5   3       68.75       70.85      6.13 o
  -7   5   3       18.69       17.33      6.60 o
  -6   5   3      981.33      923.11     14.48 o
  -5   5   3        6.97       14.83      2.98 o
  -4   5   3     1044.89     1042.75     12.59 o
  -3   5   3      681.58      694.97      7.93 o
  -2   5   3     6642.79     6654.90     56.93 o
  -1   5   3      665.62      705.65      7.56 o
   0   5   3      344.42      348.91      4.49 o
   1   5   3     2673.91     2839.68     25.21 o
   2   5   3     6984.37     7188.23     61.39 o
   3   5   3      670.06      659.21      7.64 o
   4   5   3       45.13       50.15      3.31 o
   5   5   3       24.94       25.54      3.52 o
   6   5   3        7.93        7.43      4.49 o
   7   5   3       64.86       84.92      7.10 o
   8   5   3      172.92      186.77      9.62 o
  -8   6   3        0.32        6.32      9.83 o
  -7   6   3       30.27       30.99      5.04 o
  -6   6   3      113.63      130.54      7.71 o
  -5   6   3      537.50      523.14      8.46 o
  -4   6   3      436.87      395.30      6.97 o
  -3   6   3        1.35        4.84      2.12 o
  -2   6   3       60.08       68.07      2.49 o
  -1   6   3      889.87      842.55      8.97 o
   0   6   3     9486.72    10053.21     85.04 o
   1   6   3        7.79       18.39      1.85 o
   2   6   3     5763.81     5961.70     51.49 o
   3   6   3      308.26      308.59      4.93 o
   4   6   3     1227.67     1202.92     14.34 o
   5   6   3        1.48        0.95      4.42 o
   6   6   3      489.35      465.66     11.83 o
   7   6   3       75.02       80.54      7.38 o
  -7   7   3      175.70      158.94      8.11 o
  -6   7   3       14.16       10.03      4.87 o
  -5   7   3      418.51      430.58      7.79 o
  -4   7   3       94.26       81.14      3.82 o
  -3   7   3      551.54      571.24      7.36 o
  -2   7   3      689.87      710.73      8.33 o
  -1   7   3      100.44      170.04      3.61 o
   0   7   3       10.44        9.45      2.19 o
   1   7   3      267.88      273.86      4.91 o
   2   7   3       43.88       51.51      3.77 o
   3   7   3     2225.65     2237.41     21.29 o
   4   7   3        1.88       -2.38      3.58 o
   5   7   3       86.91       86.54      5.19 o
   6   7   3      270.86      264.29      9.30 o
   7   7   3      221.46      230.05      9.74 o
  -7   8   3       56.78       54.59      6.65 o
  -6   8   3      119.26      130.58      7.15 o
  -5   8   3     1302.01     1313.75     16.45 o
  -4   8   3       36.67       41.80      5.35 o
  -3   8   3      232.81      221.81      4.60 o
  -2   8   3        6.87        9.74      2.42 o
  -1   8   3     1160.69     1123.75     11.96 o
   0   8   3      825.50      834.42     14.78 o
   1   8   3      588.62      564.39      7.13 o
   2   8   3     2030.36     2006.96     21.65 o
   3   8   3       35.81       35.45      5.73 o
   4   8   3      360.95      358.43      9.02 o
   5   8   3       89.50       97.50      6.29 o
   6   8   3      206.00      221.93      9.18 o
   7   8   3       29.71       38.47      6.83 o
  -7   9   3       70.44       92.44      7.73 o
  -6   9   3      375.98      352.86     10.81 o
  -5   9   3      211.17      192.41      6.68 o
  -4   9   3      402.69      432.31      7.97 o
  -3   9   3      369.78      325.80      5.78 o
  -2   9   3     2689.48     2822.78     26.57 o
  -1   9   3       37.00       46.68      3.09 o
   0   9   3        6.21        3.46      2.47 o
   1   9   3      113.79      103.58      3.91 o
   2   9   3     2172.07     2089.67     45.07 o
   3   9   3      295.87      306.75      6.35 o
   4   9   3       31.30       30.44      4.52 o
   5   9   3        1.74       -0.01      4.42 o
   6   9   3       33.50       39.98      6.57 o
   7   9   3        0.16       -7.30      8.22 o
  -6  10   3       80.55       88.38      7.12 o
  -5  10   3      752.98      771.19     13.52 o
  -4  10   3      454.87      433.77      9.36 o
  -3  10   3        7.46        6.39      4.16 o
  -2  10   3       39.04       39.33      3.23 o
  -1  10   3      452.68      474.72      7.18 o
   0  10   3      733.30      688.14     10.93 o
   1  10   3      123.73      132.60      4.48 o
   2  10   3      252.91      238.05      5.78 o
   3  10   3       35.38       32.23      3.76 o
   4  10   3      227.42      226.42      7.21 o
   5  10   3        4.01        7.09      4.85 o
   6  10   3      114.32      105.09      9.39 o
  -6  11   3        8.47       14.44      5.99 o
  -5  11   3      511.16      520.63     13.03 o
  -4  11   3       11.91       17.92      4.19 o
  -3  11   3      268.31      288.50      7.64 o
  -2  11   3        5.54        7.96      3.39 o
  -1  11   3      236.27      233.41      8.42 o
   0  11   3      687.00      685.24     10.20 o
   1  11   3       26.86       27.99      3.70 o
   2  11   3      522.41      471.11      8.27 o
   3  11   3      899.51      887.19     19.22 o
   4  11   3       49.45       45.46      5.42 o
   5  11   3        3.02        1.06      5.10 o
   6  11   3       39.40       30.90      8.39 o
  -6  12   3      125.85      166.41     11.02 o
  -5  12   3        4.63        7.66      4.89 o
  -4  12   3        3.15       -2.17      4.55 o
  -3  12   3       60.78       49.37      5.20 o
  -2  12   3      132.66      127.03      6.51 o
  -1  12   3       20.36       19.11      5.32 o
   0  12   3      176.52      191.32      6.38 o
   1  12   3        2.42        5.59      3.67 o
   2  12   3      485.02      513.73      9.16 o
   3  12   3        0.98        1.85      4.19 o
   4  12   3      193.10      200.34      9.40 o
   5  12   3       54.99       42.18      5.95 o
   6  12   3       36.79       46.60      7.03 o
  -5  13   3       14.74       18.98      5.62 o
  -4  13   3       38.23       46.52      6.14 o
  -3  13   3        1.41        6.28      5.23 o
  -2  13   3      318.98      344.89      8.55 o
  -1  13   3       36.54       45.69      4.72 o
   0  13   3       48.62       40.32      4.79 o
   1  13   3        0.68       -3.78      4.13 o
   2  13   3      355.21      356.39      7.82 o
   3  13   3       10.11       22.15      4.70 o
   4  13   3        1.67        2.39      4.77 o
   5  13   3        0.40        5.24      5.33 o
  -4  14   3       32.89       36.44      6.42 o
  -3  14   3       37.91       32.98      6.02 o
  -2  14   3       24.34       28.76      4.84 o
  -1  14   3      158.90      179.52      9.08 o
   0  14   3      138.74      136.33      8.05 o
   1  14   3       42.36       48.25      5.35 o
   2  14   3        3.34       -4.38      4.38 o
   3  14   3        3.64       -0.07      6.42 o
   4  14   3        3.85       -4.17      6.84 o
  -3  15   3       64.35       66.42      9.82 o
  -2  15   3       26.06       52.31      6.53 o
  -1  15   3        5.56       10.20      5.07 o
   0  15   3       21.96       12.79      4.92 o
   1  15   3       32.65       35.27      5.30 o
   2  15   3       13.92       12.08      4.95 o
   3  15   3      120.66      112.25      8.66 o
  -2  16   3        6.83        8.13     12.18 o
  -1  16   3       64.09       78.25      6.04 o
   0  16   3       55.43       58.68      6.46 o
   1  16   3       98.97       96.83      6.59 o
   2  16   3       41.41       43.72     15.50 o
  -8   0   4      880.01      909.89     22.84 o
  -6   0   4     1320.12     1246.58     24.80 o
  -4   0   4      673.69      642.89     12.20 o
  -2   0   4      855.18      829.59     11.78 o
   0   0   4     2333.54     2505.89     30.78 o
   2   0   4     1398.50     1386.52     18.55 o
   4   0   4    14744.79    14672.38    216.46 o
   6   0   4       23.78       38.24      6.33 o
   8   0   4      182.53      196.78     15.54 o
  -8   1   4       89.44       89.76      5.99 o
  -7   1   4        7.06        8.43      4.16 o
  -6   1   4      100.74       92.99      6.00 o
  -5   1   4      681.71      665.33     10.69 o
  -4   1   4     2819.58     2806.36     25.39 o
  -3   1   4      126.39      164.75      3.77 o
  -2   1   4     2507.18     2836.36     24.88 o
  -1   1   4      722.02      770.52      7.48 o
   0   1   4     3689.56     3882.91     33.18 o
   1   1   4     2938.27     2982.81     25.97 o
   2   1   4     3190.90     3386.85     29.65 o
   3   1   4     1034.85      990.50     10.19 o
   4   1   4      385.89      391.80      8.40 o
   5   1   4      345.61      335.36      7.33 o
   6   1   4       35.54       45.27      4.47 o
   7   1   4      454.84      458.27     10.32 o
   8   1   4        2.28        2.35      6.39 o
  -8   2   4       52.50       60.62      6.11 o
  -7   2   4      358.95      342.15      8.69 o
  -6   2   4       23.81       32.51      4.05 o
  -5   2   4     1096.55     1060.16     14.81 o
  -4   2   4       81.60       74.15      2.98 o
  -3   2   4     9429.89    10147.76     85.70 o
  -2   2   4       10.31       14.61      1.53 o
  -1   2   4    11151.84    11216.16     94.12 o
   0   2   4        7.15        3.88      1.19 o
   1   2   4      637.20      691.71      7.00 o
   2   2   4       95.83       96.45      3.23 o
   3   2   4     3202.04     3267.02     29.08 o
   4   2   4       38.44       29.54      2.41 o
   5   2   4       12.97       23.91      4.18 o
   6   2   4       10.46        9.11      4.09 o
   7   2   4        4.50       -3.52      4.56 o
   8   2   4       54.53       60.55      6.22 o
  -8   3   4       85.15       86.11      6.51 o
  -7   3   4       13.38        6.41      4.26 o
  -6   3   4      235.70      214.96      7.50 o
  -5   3   4     2772.52     2873.65     33.54 o
  -4   3   4     4755.19     4705.34     45.60 o
  -3   3   4      260.32      238.67      3.87 o
  -2   3   4      861.07      833.69      8.49 o
  -1   3   4      126.10      148.08      2.88 o
   0   3   4     6950.39     7086.19     65.61 o
   1   3   4      268.45      305.38      4.46 o
   2   3   4     2382.72     2385.44     21.47 o
   3   3   4      122.89      119.09      3.28 o
   4   3   4      342.09      327.83      7.50 o
   5   3   4      330.05      321.70      6.33 o
   6   3   4      218.98      226.55      7.01 o
   7   3   4      263.69      256.25      8.00 o
   8   3   4       17.49       18.04      6.27 o
  -8   4   4      476.02      476.67     13.21 o
  -7   4   4        5.62        5.17      4.57 o
  -6   4   4      726.33      689.33     11.99 o
  -5   4   4      573.96      511.49      9.28 o
  -4   4   4      227.38      200.14      4.53 o
  -3   4   4      339.16      325.85      4.66 o
  -2   4   4     1005.01      994.81     10.02 o
  -1   4   4     1289.86     1254.83     11.92 o
   0   4   4      908.07      804.98      8.06 o
   1   4   4      600.23      584.58      8.35 o
   2   4   4      384.88      404.06      5.35 o
   3   4   4      439.93      429.02      5.72 o
   4   4   4     3244.87     3316.23     30.19 o
   5   4   4       79.85       73.49      3.91 o
   6   4   4       35.79       44.23      4.95 o
   7   4   4      144.52      136.92     11.88 o
   8   4   4      374.26      426.53     12.93 o
  -7   5   4       49.85       50.77      6.03 o
  -6   5   4        4.51        8.08      3.78 o
  -5   5   4      213.74      214.01      5.32 o
  -4   5   4      584.70      590.58      9.00 o
  -3   5   4      946.61      897.91     13.72 o
  -2   5   4       35.83       28.85      2.02 o
  -1   5   4       30.94       33.73      1.78 o
   0   5   4        7.42        6.79      1.59 o
   1   5   4     2431.70     2424.79     24.39 o
   2   5   4     6739.96     7119.19     60.92 o
   3   5   4     1695.26     1663.91     18.09 o
   4   5   4      166.51      156.34      4.37 o
   5   5   4      419.10      409.99      9.46 o
   6   5   4       41.26       51.55      6.63 o
   7   5   4      236.55      225.70     10.13 o
  -7   6   4       93.18      103.62      7.16 o
  -6   6   4        3.79        7.54      4.70 o
  -5   6   4      530.76      533.61      8.63 o
  -4   6   4     1345.27     1348.86     15.75 o
  -3   6   4     1680.47     1759.12     18.73 o
  -2   6   4       55.82       52.26      2.40 o
  -1   6   4     6252.48     6556.67     56.30 o
   0   6   4     1605.51     1702.06     16.06 o
   1   6   4      289.06      275.54      3.98 o
   2   6   4      127.37      118.06      3.93 o
   3   6   4      358.98      338.13      5.97 o
   4   6   4      624.44      611.40     14.95 o
   5   6   4       25.59       23.58      4.21 o
   6   6   4        2.62        3.27      5.90 o
   7   6   4       20.39       21.32      6.32 o
  -7   7   4      197.99      190.04      9.79 o
  -6   7   4       22.35       26.62      5.25 o
  -5   7   4       81.70       89.33      4.93 o
  -4   7   4     4538.72     4579.57     45.38 o
  -3   7   4      401.38      409.54      6.03 o
  -2   7   4      436.17      403.84      5.75 o
  -1   7   4       55.80       53.85      2.58 o
   0   7   4     4097.68     4181.64     36.88 o
   1   7   4      362.52      354.48      8.36 o
   2   7   4      183.02      152.09      4.55 o
   3   7   4        0.26        4.75      2.79 o
   4   7   4       97.54       76.97      4.75 o
   5   7   4       23.81       21.18      4.53 o
   6   7   4      158.23      166.16      8.20 o
   7   7   4        0.08        1.45      9.22 o
  -7   8   4        1.73       -0.06      5.97 o
  -6   8   4      150.87      131.90      7.49 o
  -5   8   4      136.10      117.54      5.52 o
  -4   8   4      338.77      379.91      9.30 o
  -3   8   4      867.23      834.80     21.57 o
  -2   8   4      136.60      124.89      3.54 o
  -1   8   4     2254.30     2152.24     20.51 o
   0   8   4      295.82      281.24      6.79 o
   1   8   4      756.96      733.87     13.94 o
   2   8   4     1304.04     1320.53     15.44 o
   3   8   4      225.38      227.66      5.50 o
   4   8   4     1307.21     1281.21     18.11 o
   5   8   4        8.20        2.92      4.49 o
   6   8   4        0.04       -5.41      5.70 o
   7   8   4       16.57       13.59      7.94 o
  -7   9   4       48.61       65.67      8.75 o
  -6   9   4        0.64       -3.76      5.02 o
  -5   9   4      178.10      186.91      6.79 o
  -4   9   4        1.27        1.58      4.02 o
  -3   9   4      382.03      371.26      6.91 o
  -2   9   4        4.27        7.45      3.04 o
  -1   9   4       29.50       24.55      3.74 o
   0   9   4      125.29      125.81      4.19 o
   1   9   4      874.73      877.28     11.54 o
   2   9   4        8.80        7.80      3.13 o
   3   9   4      864.24      827.73     11.46 o
   4   9   4        0.97        0.99      4.30 o
   5   9   4      280.05      288.28      8.26 o
   6   9   4       99.99       82.11      7.41 o
   7   9   4      167.99      158.09     14.57 o
  -6  10   4        0.81        4.70      9.82 o
  -5  10   4      345.42      360.94      9.06 o
  -4  10   4        6.56        9.93      4.08 o
  -3  10   4      139.41      136.12      5.60 o
  -2  10   4       14.34       14.61      3.57 o
  -1  10   4      571.49      552.34     11.53 o
   0  10   4       12.86       10.66      3.76 o
   1  10   4       80.47       82.54      4.13 o
   2  10   4      294.27      306.30      6.56 o
   3  10   4       25.26       20.47      3.87 o
   4  10   4      506.52      517.29     10.59 o
   5  10   4        7.09        9.90      4.98 o
   6  10   4        5.24        1.68      8.55 o
  -6  11   4        0.91       -1.68      6.36 o
  -5  11   4       81.16       93.35      6.68 o
  -4  11   4      439.78      438.89     11.24 o
  -3  11   4      246.39      225.26      8.14 o
  -2  11   4       37.55       34.17      4.30 o
  -1  11   4       24.84       21.62      4.17 o
   0  11   4     1990.95     1922.16     24.38 o
   1  11   4       98.02       76.90      4.77 o
   2  11   4      775.51      749.46     11.17 o
   3  11   4        3.30        8.12      4.63 o
   4  11   4        0.34        0.34      4.72 o
   5  11   4        3.60        3.43      5.19 o
   6  11   4       12.94       19.67      6.73 o
  -5  12   4        0.17        5.16      5.23 o
  -4  12   4       52.77       44.79      5.98 o
  -3  12   4      451.04      462.63     11.69 o
  -2  12   4      143.57      130.12      5.53 o
  -1  12   4      648.09      666.16     11.78 o
   0  12   4       87.16       73.05      5.07 o
   1  12   4      224.83      224.26      6.77 o
   2  12   4      452.99      443.84      9.72 o
   3  12   4        1.67       12.20      6.11 o
   4  12   4       35.37       30.02      6.75 o
   5  12   4        7.46        8.15      6.89 o
  -5  13   4       52.09       47.68      8.20 o
  -4  13   4       16.24       36.57      6.18 o
  -3  13   4      126.44      127.51     11.84 o
  -2  13   4        1.50       -4.22      4.22 o
  -1  13   4        2.45        0.70      4.38 o
   0  13   4      108.38      118.84      5.85 o
   1  13   4        5.78        7.95      4.51 o
   2  13   4       22.70       26.55      4.92 o
   3  13   4        1.27        1.75      6.24 o
   4  13   4        0.28        4.15      6.69 o
   5  13   4        1.37        3.50      8.25 o
  -4  14   4       14.72        9.04      6.07 o
  -3  14   4       79.45       76.32      6.77 o
  -2  14   4        1.56        4.41      4.51 o
  -1  14   4       32.01       29.83      4.67 o
   0  14   4       16.37       21.19      5.27 o
   1  14   4       54.59       67.49      5.82 o
   2  14   4        1.59        4.02      4.78 o
   3  14   4        0.68        5.43      6.65 o
   4  14   4      342.26      345.95     20.84 o
  -3  15   4       80.99       64.67      6.74 o
  -2  15   4      170.92      167.66      8.38 o
  -1  15   4        9.97        8.15      4.98 o
   0  15   4       56.26       60.97      5.40 o
   1  15   4        3.43        9.85      5.07 o
   2  15   4       11.34       20.20      5.35 o
   3  15   4       60.84       78.96      7.94 o
  -2  16   4       55.72       67.09     12.22 o
  -1  16   4      132.86      153.07      7.33 o
   0  16   4       25.34       30.90      5.46 o
   1  16   4       25.69       25.22      6.11 o
   2  16   4       21.60        8.69      9.91 o
  -7   0   5       64.55       60.70      7.32 o
  -5   0   5      216.01      213.32     15.38 o
  -3   0   5     7087.39     6974.46     84.32 o
  -1   0   5     4332.38     4760.61     57.60 o
   1   0   5    23240.35    23542.15    277.77 o
   3   0   5      222.14      192.69      5.79 o
   5   0   5       50.39       62.93      6.15 o
   7   0   5       32.39       38.97      7.31 o
  -8   1   5        4.21        3.98      5.06 o
  -7   1   5      612.14      578.95     19.76 o
  -6   1   5      458.93      450.86      9.27 o
  -5   1   5      290.09      293.54      9.10 o
  -4   1   5     1484.78     1480.43     17.92 o
  -3   1   5       29.73       36.28      2.09 o
  -2   1   5     6548.00     6963.07     59.15 o
  -1   1   5     1342.48     1445.95     13.31 o
   0   1   5     5757.40     5814.31     49.36 o
   1   1   5       48.52       32.06      1.74 o
   2   1   5      437.68      446.80      5.82 o
   3   1   5      353.52      390.87      5.45 o
   4   1   5      968.88     1025.98     11.10 o
   5   1   5      356.33      338.18      7.51 o
   6   1   5       14.56       11.03      4.09 o
   7   1   5        3.26        3.93      4.59 o
   8   1   5        6.23        6.99      6.68 o
  -8   2   5     1078.93     1106.93     34.08 o
  -7   2   5       24.74       23.13      4.52 o
  -6   2   5      203.29      191.15      6.50 o
  -5   2   5       48.08       45.84      4.93 o
  -4   2   5     2865.84     2705.12     56.67 o
  -3   2   5      189.46      169.44      3.32 o
  -2   2   5     1680.82     1831.89     16.84 o
  -1   2   5      448.61      503.91      6.25 o
   0   2   5        9.44        9.46      1.14 o
   1   2   5       18.83       20.21      1.58 o
   2   2   5     1488.93     1504.84     14.37 o
   3   2   5        2.40       -1.25      1.97 o
   4   2   5      721.77      676.18      9.08 o
   5   2   5       55.08       64.38      4.40 o
   6   2   5      619.89      682.23     12.10 o
   7   2   5        3.69        5.90      5.52 o
   8   2   5      325.44      325.37     11.30 o
  -8   3   5        1.29       -7.39     10.53 o
  -7   3   5      941.41      913.52     17.73 o
  -6   3   5       44.94       60.66      4.66 o
  -5   3   5      182.94      180.00      5.55 o
  -4   3   5      503.11      472.32      7.18 o
  -3   3   5     1405.15     1398.36     19.72 o
  -2   3   5     1557.24     1714.19     15.96 o
  -1   3   5     2219.90     2158.50     21.40 o
   0   3   5     2519.37     2684.06     25.98 o
   1   3   5     8012.75     8523.09     79.46 o
   2   3   5      575.01      571.95      6.64 o
   3   3   5        7.31        7.35      2.32 o
   4   3   5      232.85      231.42      4.49 o
   5   3   5     1402.72     1410.53     30.47 o
   6   3   5       22.72       22.79      5.39 o
   7   3   5       35.26       40.27      6.61 o
   8   3   5       11.65       18.25      8.71 o
  -8   4   5       39.03       36.95     12.06 o
  -7   4   5      319.84      315.97     10.14 o
  -6   4   5      157.09      140.70      6.60 o
  -5   4   5      502.07      458.29      9.90 o
  -4   4   5      916.84      871.07     11.03 o
  -3   4   5     3435.29     3395.44     33.30 o
  -2   4   5      158.30      178.79      4.03 o
  -1   4   5     1090.03     1120.76     12.19 o
   0   4   5      153.30      173.38      4.22 o
   1   4   5    13621.60    13949.29    128.96 o
   2   4   5      455.22      521.80      6.29 o
   3   4   5     1097.34     1059.78     11.17 o
   4   4   5        9.75       10.46      3.19 o
   5   4   5      104.35      108.61      5.11 o
   6   4   5        6.09       17.42      5.62 o
   7   4   5       70.31       80.26      7.94 o
   8   4   5       14.83      -13.62     13.62 o
  -7   5   5      170.24      176.19      8.33 o
  -6   5   5      751.34      711.55     14.68 o
  -5   5   5        4.80        3.63      3.42 o
  -4   5   5      620.16      572.47      8.40 o
  -3   5   5      163.30      157.91      3.56 o
  -2   5   5     2671.46     2661.82     26.21 o
  -1   5   5      212.28      196.17      5.46 o
   0   5   5      914.32      681.95      8.28 o
   1   5   5        9.64        9.06      2.40 o
   2   5   5     4231.76     4485.10     43.58 o
   3   5   5      673.91      690.83      9.26 o
   4   5   5      796.72      797.29     10.67 o
   5   5   5      206.32      192.72      7.17 o
   6   5   5       21.46       28.56      5.65 o
   7   5   5        6.95        3.71      6.06 o
  -7   6   5        2.89       -7.32      7.32 o
  -6   6   5       21.91       26.91      4.95 o
  -5   6   5       22.15       21.96      3.80 o
  -4   6   5     3739.39     3969.00     44.50 o
  -3   6   5      342.28      290.22      5.56 o
  -2   6   5      936.82      900.14     12.19 o
  -1   6   5        8.50       10.08      1.77 o
   0   6   5       81.75       92.79      3.40 o
   1   6   5      925.88      845.14     10.33 o
   2   6   5      532.87      515.25     11.85 o
   3   6   5     2203.82     2164.25     23.09 o
   4   6   5      314.62      291.34      7.13 o
   5   6   5      157.35      153.94      5.97 o
   6   6   5      143.92      152.37      9.65 o
   7   6   5        0.40       -2.44      5.94 o
  -7   7   5      360.46      412.61     12.32 o
  -6   7   5       37.79       50.50      6.12 o
  -5   7   5      264.16      246.95      6.93 o
  -4   7   5       42.24       42.42      4.21 o
  -3   7   5       29.13       30.74      2.78 o
  -2   7   5      138.10      162.22      7.18 o
  -1   7   5      375.04      384.57      6.24 o
   0   7   5      265.84      254.14      7.78 o
   1   7   5      642.65      635.99      8.65 o
   2   7   5      131.00      127.91      4.53 o
   3   7   5      151.20      143.47      4.38 o
   4   7   5       83.03       84.62      5.07 o
   5   7   5      679.32      715.53     19.85 o
   6   7   5        0.08       -6.24      6.36 o
   7   7   5        0.67       -2.87      6.43 o
  -7   8   5      108.43       97.25      7.38 o
  -6   8   5       39.00       42.73      6.21 o
  -5   8   5       12.59       12.61      4.28 o
  -4   8   5      765.00      768.30     12.55 o
  -3   8   5      992.28     1012.48     12.78 o
  -2   8   5      133.47      125.73      4.18 o
  -1   8   5      536.14      549.19      9.30 o
   0   8   5        3.04        1.74      3.05 o
   1   8   5     1391.91     1321.92     18.92 o
   2   8   5        7.00        1.35      2.85 o
   3   8   5     3389.47     3353.62     34.53 o
   4   8   5      226.67      211.25      8.38 o
   5   8   5      119.37      110.87      5.97 o
   6   8   5       40.68       48.31      6.43 o
   7   8   5       32.50       20.82      8.48 o
  -6   9   5      223.21      222.66     11.48 o
  -5   9   5       26.76       25.48      4.62 o
  -4   9   5       15.24       19.23      3.73 o
  -3   9   5      424.49      403.21      9.92 o
  -2   9   5     1516.90     1579.15     20.50 o
  -1   9   5      329.30      325.23      7.34 o
   0   9   5     1118.14     1026.15     14.58 o
   1   9   5      101.19      103.74      5.46 o
   2   9   5      285.20      278.00      7.05 o
   3   9   5       95.04       93.00      5.37 o
   4   9   5       89.93       96.27      6.00 o
   5   9   5       14.57       18.79      5.00 o
   6   9   5       21.12       15.55      6.33 o
  -6  10   5        3.14       -0.20      6.19 o
  -5  10   5       37.56       35.80      5.74 o
  -4  10   5      839.35      838.57     18.14 o
  -3  10   5      960.86      982.11     17.62 o
  -2  10   5      458.05      433.21     12.46 o
  -1  10   5       13.25       12.09      3.83 o
   0  10   5      126.85      125.83      6.39 o
   1  10   5      803.64      781.11     15.95 o
   2  10   5       26.37       23.09      4.84 o
   3  10   5      171.73      163.45      7.02 o
   4  10   5        7.10        4.96      5.55 o
   5  10   5       36.47       27.53      6.93 o
   6  10   5        9.84       11.93      6.64 o
  -6  11   5       89.73       83.98     12.80 o
  -5  11   5      215.02      221.49     15.43 o
  -4  11   5       51.29       59.03      6.06 o
  -3  11   5       73.99       78.73      5.96 o
  -2  11   5       62.45       70.64      4.82 o
  -1  11   5       88.20       92.84      5.27 o
   0  11   5       85.86       91.21      5.04 o
   1  11   5      220.31      218.10      6.81 o
   2  11   5       34.94       29.70      4.60 o
   3  11   5      103.23       98.18      6.79 o
   4  11   5       17.83       12.58      6.28 o
   5  11   5      232.16      243.45     10.14 o
  -5  12   5       15.66        5.64      5.34 o
  -4  12   5      573.28      617.29     28.28 o
  -3  12   5       74.36       76.55      6.27 o
  -2  12   5        2.08        2.69      3.99 o
  -1  12   5       63.26       65.76      4.95 o
   0  12   5      198.04      166.43      7.94 o
   1  12   5       42.86       33.93      4.72 o
   2  12   5       61.37       73.16      5.53 o
   3  12   5      143.22      139.50      8.08 o
   4  12   5      221.31      251.04     12.01 o
   5  12   5       22.64       20.89      7.17 o
  -5  13   5       62.66       57.78      8.66 o
  -4  13   5       28.00       30.94      5.98 o
  -3  13   5       34.86       50.62      6.47 o
  -2  13   5      299.94      312.52      8.44 o
  -1  13   5       71.20       59.97      5.05 o
   0  13   5       86.62      103.44      7.13 o
   1  13   5       27.36       27.61      5.20 o
   2  13   5        0.32       -1.45      4.57 o
   3  13   5       32.22       33.77      6.65 o
   4  13   5       52.24       49.54      8.76 o
   5  13   5        1.25        1.57     11.56 o
  -4  14   5        3.24       12.65      7.59 o
  -3  14   5       57.57       76.68      7.36 o
  -2  14   5        2.66        3.34      5.50 o
  -1  14   5        4.76        9.31      4.66 o
   0  14   5       39.07       43.56      5.25 o
   1  14   5      376.24      380.90     10.76 o
   2  14   5       56.51       54.06      5.59 o
   3  14   5       13.49       28.91      7.21 o
   4  14   5        0.08       14.37     11.93 o
  -3  15   5        0.33       -5.08     10.24 o
  -2  15   5      116.56      136.62      8.17 o
  -1  15   5       15.29       15.58      5.09 o
   0  15   5       47.70       67.41      5.92 o
   1  15   5        2.21        6.03      5.40 o
   2  15   5       50.57       55.72      6.03 o
  -1  16   5        3.28       10.93      7.68 o
   0  16   5        0.19       -1.73      5.31 o
   1  16   5        4.34       23.17      8.06 o
  -6   0   6      925.16      903.10     20.07 o
  -4   0   6     1402.16     1483.07     21.00 o
  -2   0   6    10129.91    11377.18    135.54 o
   0   0   6     2812.16     2797.16     34.86 o
   2   0   6     3883.79     3947.09     49.10 o
   4   0   6       68.72       78.04      4.62 o
   6   0   6      515.96      533.88     23.29 o
  -8   1   6       43.45       61.44     12.68 o
  -7   1   6     1120.95     1078.42     19.69 o
  -6   1   6      279.70      278.95      7.43 o
  -5   1   6       87.92       79.35      4.45 o
  -4   1   6       57.15       56.31      3.37 o
  -3   1   6     1850.62     1754.33     16.70 o
  -2   1   6     3613.68     3752.75     32.86 o
  -1   1   6       10.02       12.39      2.01 o
   0   1   6      198.07      188.45      3.01 o
   1   1   6     1004.24     1038.11     10.28 o
   2   1   6     1324.35     1377.82     13.50 o
   3   1   6     1180.19     1126.62     11.85 o
   4   1   6       54.33       49.97      2.98 o
   5   1   6      349.07      323.76      7.61 o
   6   1   6      150.66      161.26      6.42 o
   7   1   6      169.60      180.47     10.63 o
   8   1   6       69.28       55.16     14.86 o
  -8   2   6        1.81        2.60     10.57 o
  -7   2   6       45.70       52.54      6.02 o
  -6   2   6       11.52       18.48      5.41 o
  -5   2   6     1904.22     1864.18     23.39 o
  -4   2   6        0.36        6.33      2.60 o
  -3   2   6     2525.69     2689.22     24.47 o
  -2   2   6       49.58       54.84      2.40 o
  -1   2   6     1250.88     1204.20     12.87 o
   0   2   6       63.41       64.20      1.85 o
   1   2   6     1174.58     1046.12     10.33 o
   2   2   6       53.22       57.34      2.43 o
   3   2   6      451.95      466.15      6.31 o
   4   2   6       16.95       19.05      3.44 o
   5   2   6     1904.12     2009.54     22.29 o
   6   2   6        8.88       21.15      5.41 o
   7   2   6        8.53       11.08      5.78 o
   8   2   6        2.20       -8.46     13.42 o
  -7   3   6      192.31      186.20      8.33 o
  -6   3   6      119.75      119.71      6.53 o
  -5   3   6        3.83        1.80      3.75 o
  -4   3   6        8.57        7.97      2.66 o
  -3   3   6     1866.34     1906.19     18.06 o
  -2   3   6     3715.40     3568.11     34.27 o
  -1   3   6      767.42      818.77      9.50 o
   0   3   6      201.44      186.25      3.84 o
   1   3   6       49.28       58.57      2.45 o
   2   3   6     6020.09     6116.69     52.78 o
   3   3   6      723.13      754.33      8.76 o
   4   3   6      417.78      398.74      7.28 o
   5   3   6      170.43      182.24     17.74 o
   6   3   6       63.96       77.56      7.03 o
   7   3   6       27.83       47.15      7.91 o
  -7   4   6       66.08       61.85      6.46 o
  -6   4   6      457.69      485.48     11.81 o
  -5   4   6      189.83      175.48     10.10 o
  -4   4   6      898.38      918.94     19.75 o
  -3   4   6      414.11      378.83     12.53 o
  -2   4   6     1421.70     1458.17     16.34 o
  -1   4   6      272.44      253.61      4.45 o
   0   4   6     2542.13     2629.70     25.92 o
   1   4   6      511.23      488.39      6.73 o
   2   4   6      284.11      252.97      4.40 o
   3   4   6      381.98      394.95      6.57 o
   4   4   6       16.08       18.65      3.28 o
   5   4   6      187.37      186.04      6.35 o
   6   4   6       78.51       80.57      6.53 o
   7   4   6       19.51       23.72      6.19 o
  -7   5   6      895.99      888.25     17.96 o
  -6   5   6      267.19      267.82      9.01 o
  -5   5   6      686.84      664.64     11.35 o
  -4   5   6      493.33      488.87      8.91 o
  -3   5   6     5231.34     5320.68     51.18 o
  -2   5   6     1103.00     1248.39     14.07 o
  -1   5   6      230.31      223.94      4.79 o
   0   5   6      143.20      170.13      6.83 o
   1   5   6       47.52       45.55      2.57 o
   2   5   6       26.99       31.12      2.89 o
   3   5   6      717.64      697.03     12.04 o
   4   5   6      701.62      725.11     14.79 o
   5   5   6      244.55      223.61      7.32 o
   6   5   6       76.30       76.00      6.53 o
   7   5   6      258.74      271.08     10.42 o
  -7   6   6        8.59        7.93      5.99 o
  -6   6   6      601.47      598.83     13.74 o
  -5   6   6      596.71      583.20     10.72 o
  -4   6   6      233.16      253.88      6.53 o
  -3   6   6      123.58      123.01      5.39 o
  -2   6   6      728.05      708.95      9.37 o
  -1   6   6     1260.01     1262.81     21.45 o
   0   6   6      415.30      338.77      9.55 o
   1   6   6     1531.45     1401.93     25.71 o
   2   6   6      459.60      453.56      7.13 o
   3   6   6      201.96      208.86      4.99 o
   4   6   6      363.27      361.35      8.57 o
   5   6   6      363.31      359.48      9.04 o
   6   6   6       78.11       82.45      6.83 o
   7   6   6        0.44        1.28      6.44 o
  -7   7   6       25.48       24.98      6.59 o
  -6   7   6       64.25       66.12      6.28 o
  -5   7   6      194.63      187.77      6.33 o
  -4   7   6      496.20      493.54     12.82 o
  -3   7   6      216.48      223.41      5.24 o
  -2   7   6     4037.77     3978.04     66.86 o
  -1   7   6       98.94       98.85      4.24 o
   0   7   6      292.94      266.86      6.25 o
   1   7   6        0.48        0.37      3.28 o
   2   7   6     2432.51     2400.12     28.69 o
   3   7   6      100.64      102.49      4.19 o
   4   7   6        6.28        3.92      4.20 o
   5   7   6        0.15       -2.74      4.80 o
   6   7   6       48.40       49.83      6.81 o
   7   7   6       10.15        8.82     16.41 o
  -7   8   6       37.81       35.59     11.85 o
  -6   8   6      241.90      264.20      9.90 o
  -5   8   6       19.28       21.79      4.71 o
  -4   8   6      104.82      111.42      5.31 o
  -3   8   6      430.16      407.21      8.19 o
  -2   8   6        2.26        5.26      3.35 o
  -1   8   6      285.81      256.34      6.35 o
   0   8   6      545.93      565.32      9.73 o
   1   8   6      954.93      875.93     13.11 o
   2   8   6       16.80       19.65      3.74 o
   3   8   6      853.68      835.13     18.43 o
   4   8   6       48.50       59.41      6.06 o
   5   8   6       12.32       12.91      6.01 o
   6   8   6       81.36       83.40      9.94 o
   7   8   6        8.94       19.82     10.61 o
  -6   9   6      127.66      144.15     10.14 o
  -5   9   6      144.81      160.73      7.74 o
  -4   9   6      132.72      118.02      6.41 o
  -3   9   6     1840.40     1871.32     28.08 o
  -2   9   6        3.47       -1.58      3.61 o
  -1   9   6       12.23       13.86      3.76 o
   0   9   6      102.86       92.72      4.88 o
   1   9   6        5.30        9.04      5.11 o
   2   9   6       14.60        8.21      4.61 o
   3   9   6     1117.45     1126.63     16.59 o
   4   9   6        1.34       -1.95      5.81 o
   5   9   6      286.29      272.97     10.22 o
   6   9   6        2.37       15.73      8.82 o
  -6  10   6      277.16      304.71     13.45 o
  -5  10   6      131.38      133.80      7.46 o
  -4  10   6       50.91       49.01      5.75 o
  -3  10   6      158.76      151.52      7.28 o
  -2  10   6      153.62      150.31      7.53 o
  -1  10   6      191.12      175.20      7.62 o
   0  10   6       11.25       13.12      4.10 o
   1  10   6      247.99      249.25      6.95 o
   2  10   6       77.70       83.05     10.32 o
   3  10   6      243.60      234.31      9.31 o
   4  10   6       30.41       23.06      6.34 o
   5  10   6       63.57       53.35      7.14 o
  -5  11   6       14.67       21.38      5.92 o
  -4  11   6        2.37        4.93      4.97 o
  -3  11   6       15.25       14.09      5.11 o
  -2  11   6      694.84      712.09     12.43 o
  -1  11   6       69.73       75.17      5.18 o
   0  11   6      111.98       99.05      5.36 o
   1  11   6        7.82        2.14      5.48 o
   2  11   6      445.76      418.69     14.14 o
   3  11   6       17.88        8.90      6.49 o
   4  11   6       29.42       21.47      6.52 o
   5  11   6       43.06       49.28      8.59 o
  -5  12   6        7.75       13.58      7.79 o
  -4  12   6       24.18       21.11      5.70 o
  -3  12   6       46.53       49.15      5.81 o
  -2  12   6       33.57       35.63      4.68 o
  -1  12   6       69.73       79.62      5.32 o
   0  12   6      133.60      129.18      6.94 o
   1  12   6      273.72      263.73     19.98 o
   2  12   6        3.62        0.15      4.54 o
   3  12   6      112.37      127.41     11.56 o
   4  12   6        0.53       -1.90      6.80 o
   5  12   6       58.11       80.06     14.00 o
  -4  13   6       23.39       26.75     11.04 o
  -3  13   6       63.71       62.45      6.57 o
  -2  13   6       11.34       18.33      4.73 o
  -1  13   6      103.95      102.55      6.66 o
   0  13   6        0.05       -0.65      4.65 o
   1  13   6      123.36      112.79      6.21 o
   2  13   6       54.73       58.24      5.44 o
   3  13   6       67.74       65.34      7.51 o
   4  13   6        0.08       -6.24      6.24 o
  -3  14   6       16.63       14.29      8.29 o
  -2  14   6      170.06      171.12      7.51 o
  -1  14   6        9.14       10.39      4.69 o
   0  14   6       13.67       10.01      4.97 o
   1  14   6       27.91       17.04      5.12 o
   2  14   6       41.73       55.13      5.92 o
   3  14   6        0.16       10.43      6.77 o
  -2  15   6       82.32       86.25     13.54 o
  -1  15   6       38.22       46.29      7.52 o
   0  15   6       22.75       34.43      5.48 o
   1  15   6       10.36        9.54      8.04 o
   2  15   6       54.51       58.72      8.37 o
  -7   0   7      197.82      210.40     14.82 o
  -5   0   7       21.10        7.78      5.05 o
  -3   0   7      285.17      267.76      6.65 o
  -1   0   7    10176.49    10595.78    126.40 o
   1   0   7      877.80      876.23     12.87 o
   3   0   7     3170.69     3354.23     43.12 o
   5   0   7      138.55      128.24      7.85 o
   7   0   7       78.49       93.06     12.47 o
  -7   1   7      162.32      181.16     10.24 o
  -6   1   7      234.69      216.03     14.93 o
  -5   1   7      364.21      414.01      9.78 o
  -4   1   7      756.03      754.13      8.96 o
  -3   1   7      254.34      242.02      4.23 o
  -2   1   7     2001.61     2139.75     24.36 o
  -1   1   7      513.04      488.42      5.81 o
   0   1   7      724.28      688.22      7.40 o
   1   1   7      669.90      660.79      7.34 o
   2   1   7     3742.94     3798.19     33.69 o
   3   1   7       33.39       29.61      2.66 o
   4   1   7      207.24      221.60      6.25 o
   5   1   7       11.94        4.30      4.89 o
   6   1   7      192.86      208.00      8.29 o
   7   1   7       58.65       64.27      8.55 o
  -7   2   7       14.64       17.24      5.43 o
  -6   2   7     2206.91     2174.87     32.08 o
  -5   2   7        0.01       -3.96      3.96 o
  -4   2   7      555.75      475.14     13.30 o
  -3   2   7      147.92      141.18      3.48 o
  -2   2   7     2427.27     2325.79     23.53 o
  -1   2   7      146.82      124.95      8.72 o
   0   2   7      517.04      521.93      5.98 o
   1   2   7       82.90      108.86      2.62 o
   2   2   7     1364.29     1417.70     22.04 o
   3   2   7       54.67       56.40      3.22 o
   4   2   7      627.34      632.61     12.41 o
   5   2   7      111.79      118.68      6.02 o
   6   2   7      112.08       96.43      6.82 o
   7   2   7        0.92       -5.44      7.20 o
  -7   3   7      152.63      156.17     17.38 o
  -6   3   7       65.92       54.79      5.65 o
  -5   3   7     2198.97     2091.80     47.40 o
  -4   3   7      258.13      261.22      6.20 o
  -3   3   7      677.52      680.48      9.03 o
  -2   3   7      417.30      400.41      9.05 o
  -1   3   7     4320.61     4598.39     43.91 o
   0   3   7      171.08      184.12      3.66 o
   1   3   7      364.51      287.91      4.83 o
   2   3   7      967.13      980.95     11.69 o
   3   3   7       97.48       81.49      3.64 o
   4   3   7      874.04      901.02     19.05 o
   5   3   7        6.68        2.60      3.90 o
   6   3   7       29.64       39.85      6.07 o
   7   3   7      128.45      130.86      8.22 o
  -7   4   7      256.60      263.21      9.67 o
  -6   4   7       26.69       35.37      5.43 o
  -5   4   7      317.17      329.22     14.22 o
  -4   4   7       88.97       79.85      4.29 o
  -3   4   7       25.17       21.21      2.79 o
  -2   4   7       93.12       78.28      3.87 o
  -1   4   7     6265.43     6435.93     60.66 o
   0   4   7       32.08       33.93      3.62 o
   1   4   7       16.78       14.45      2.88 o
   2   4   7      106.09      107.53      4.41 o
   3   4   7     1826.73     1846.58     20.23 o
   4   4   7       75.51       69.23      5.82 o
   5   4   7        3.38        2.54      4.11 o
   6   4   7        3.42       10.27      5.30 o
   7   4   7       36.60       54.00      6.83 o
  -7   5   7       42.81       58.12      6.64 o
  -6   5   7       48.42       57.49      7.09 o
  -5   5   7      307.19      326.28      7.77 o
  -4   5   7       53.61       52.97      6.29 o
  -3   5   7       43.61       55.00      3.19 o
  -2   5   7     1373.19     1359.43     15.33 o
  -1   5   7        0.47        4.33      2.91 o
   0   5   7      447.89      378.25      7.48 o
   1   5   7      169.69      189.19      8.04 o
   2   5   7     2596.73     2463.69     33.31 o
   3   5   7        0.38        2.32      2.91 o
   4   5   7       12.41       23.68      3.53 o
   5   5   7        7.37       14.08      4.39 o
   6   5   7      321.66      348.93     15.91 o
   7   5   7       25.08       28.94      6.86 o
  -7   6   7        2.63       -3.93     13.93 o
  -6   6   7      928.50      973.16     18.62 o
  -5   6   7       45.08       41.96      4.56 o
  -4   6   7       11.86       16.28      3.95 o
  -3   6   7      775.68      718.79     11.23 o
  -2   6   7      726.91      740.25     11.39 o
  -1   6   7      168.80      127.90      4.61 o
   0   6   7      297.16      294.17      6.54 o
   1   6   7       27.02       28.99      3.58 o
   2   6   7      148.16      152.26      5.38 o
   3   6   7      463.75      447.50     17.61 o
   4   6   7     1650.99     1723.36     44.13 o
   5   6   7       33.16       32.10      4.91 o
   6   6   7      113.20      103.14      7.50 o
   7   6   7        3.56        3.43      8.50 o
  -6   7   7        7.47       -0.05      5.78 o
  -5   7   7     1230.96     1269.88     18.45 o
  -4   7   7       31.65       36.48      5.03 o
  -3   7   7      495.53      487.73     13.16 o
  -2   7   7       10.64       15.68      3.50 o
  -1   7   7     1076.47     1078.08     15.07 o
   0   7   7       43.16       43.93      3.78 o
   1   7   7      100.37       97.71     12.41 o
   2   7   7      297.14      301.33      7.21 o
   3   7   7      779.47      734.31     12.07 o
   4   7   7       25.43       19.66      5.51 o
   5   7   7        7.43       13.61      5.54 o
   6   7   7        1.54        5.27      8.44 o
  -6   8   7      232.85      214.99     16.06 o
  -5   8   7      206.91      231.07      8.86 o
  -4   8   7        4.60        0.33      4.11 o
  -3   8   7     1810.62     1811.98     25.34 o
  -2   8   7      390.23      341.27      7.67 o
  -1   8   7     1828.05     1814.30     23.00 o
   0   8   7      141.40      142.90     10.07 o
   1   8   7       24.82       25.79      6.30 o
   2   8   7        1.87       11.57      3.97 o
   3   8   7      143.53      136.45      6.36 o
   4   8   7      190.98      180.44     16.96 o
   5   8   7       12.76        9.86      6.12 o
   6   8   7       56.40       36.00     14.99 o
  -6   9   7       17.38        4.54      8.24 o
  -5   9   7        7.62        8.30      7.39 o
  -4   9   7       51.63       50.79      5.48 o
  -3   9   7      220.36      244.56     17.32 o
  -2   9   7      143.30      130.62      5.61 o
  -1   9   7      142.50      131.54      5.44 o
   0   9   7      319.61      333.16      7.76 o
   1   9   7      107.53      117.56      5.29 o
   2   9   7      969.86      904.02     16.55 o
   3   9   7      133.83      114.92      6.99 o
   4   9   7       12.24        6.12      6.15 o
   5   9   7       23.53       28.01      6.93 o
   6   9   7      119.05      110.54     11.20 o
  -5  10   7        0.64        7.63      5.72 o
  -4  10   7      112.84      100.81      6.68 o
  -3  10   7       15.03       16.18      4.91 o
  -2  10   7       80.04       90.68      5.17 o
  -1  10   7      850.99      816.04     13.37 o
   0  10   7      331.39      314.90     12.41 o
   1  10   7       68.16       67.96      7.00 o
   2  10   7       19.04       21.75      4.48 o
   3  10   7       84.87       89.84      7.27 o
   4  10   7      273.01      278.81     15.70 o
   5  10   7        2.91       -7.01      7.86 o
  -5  11   7      282.88      312.43     15.48 o
  -4  11   7       22.83       31.34      5.96 o
  -3  11   7       65.51       70.63      6.18 o
  -2  11   7        0.70       -3.75      4.08 o
  -1  11   7      490.84      458.50      9.79 o
   0  11   7       24.10       21.88      5.61 o
   1  11   7       57.09       63.55      5.06 o
   2  11   7       14.81       11.88      4.65 o
   3  11   7       12.54       18.42      8.48 o
   4  11   7      138.16      111.51      8.41 o
   5  11   7        2.64        4.53      7.00 o
  -4  12   7      107.19      111.58     14.08 o
  -3  12   7      133.90      132.30      7.69 o
  -2  12   7      434.48      444.02     10.03 o
  -1  12   7       43.12       47.49      5.12 o
   0  12   7       59.13       53.52      4.94 o
   1  12   7       28.29       19.97      4.61 o
   2  12   7        5.37        1.15      4.58 o
   3  12   7        5.78        8.98      6.64 o
   4  12   7       72.74       69.10      7.70 o
  -4  13   7       77.82       84.02     13.46 o
  -3  13   7        3.18       12.23      5.69 o
  -2  13   7      103.56      101.03      8.77 o
  -1  13   7       20.84       24.51      5.04 o
   0  13   7       20.62       22.89      4.96 o
   1  13   7       86.82       79.65      6.06 o
   2  13   7       35.41       36.39      6.04 o
   3  13   7       20.09       21.79      7.21 o
  -2  14   7       10.57       12.42      5.85 o
  -1  14   7      262.70      270.04     10.17 o
   0  14   7       35.80       40.86      5.43 o
   1  14   7       31.50       27.38      5.37 o
   2  14   7       17.54       23.46      5.17 o
  -1  15   7       34.97       26.96     11.19 o
   0  15   7       12.78       18.98      6.25 o
   1  15   7        0.74       11.40      9.91 o
  -6   0   8      298.05      308.13     16.64 o
  -4   0   8     4366.45     4186.86     64.85 o
  -2   0   8     1915.67     2089.07     34.14 o
   0   0   8     1836.86     1863.68     24.54 o
   2   0   8       67.99       75.68      4.22 o
   4   0   8       62.83       55.66      6.82 o
   6   0   8       30.62       71.39     11.52 o
  -7   1   8      173.66      157.74     10.33 o
  -6   1   8      177.51      170.44     10.47 o
  -5   1   8      980.79     1013.57     21.41 o
  -4   1   8      493.08      511.80      8.92 o
  -3   1   8      143.74      116.87      3.72 o
  -2   1   8      118.14       96.30      3.53 o
  -1   1   8     2262.65     2294.42     23.17 o
   0   1   8      966.67      956.33     10.98 o
   1   1   8       65.05       67.60      2.63 o
   2   1   8      561.73      605.94      7.43 o
   3   1   8      120.63      126.30      4.62 o
   4   1   8      686.21      689.67     10.52 o
   5   1   8       73.42       71.88      6.05 o
   6   1   8       15.24       11.48      6.52 o
   7   1   8        1.64        4.63      6.86 o
  -7   2   8       11.55        7.28      6.23 o
  -6   2   8       21.27       18.38      6.25 o
  -5   2   8        6.93        1.94      4.42 o
  -4   2   8       15.46       11.08      3.14 o
  -3   2   8      820.91      792.97     12.89 o
  -2   2   8      160.74      136.19      4.81 o
  -1   2   8      527.30      512.02      7.12 o
   0   2   8       28.31       25.07      2.30 o
   1   2   8     1126.96     1064.16     13.94 o
   2   2   8       66.88       84.74      3.78 o
   3   2   8     1868.17     1771.20     28.04 o
   4   2   8        4.70        9.84      3.58 o
   5   2   8        8.58       15.51      4.39 o
   6   2   8        2.69        3.79      5.67 o
   7   2   8       97.04      112.73      9.57 o
  -7   3   8       50.62       64.02     14.57 o
  -6   3   8      433.92      400.33     18.13 o
  -5   3   8      188.20      202.96      9.12 o
  -4   3   8       12.61       14.76      3.14 o
  -3   3   8        0.27       -0.54      2.56 o
  -2   3   8      827.40      745.12      9.77 o
  -1   3   8     2451.82     2629.48     52.25 o
   0   3   8     1332.27     1261.32     18.58 o
   1   3   8      254.29      270.05      5.88 o
   2   3   8        2.54       -1.50      2.92 o
   3   3   8       95.37       83.15      3.89 o
   4   3   8     1466.78     1511.30     19.84 o
   5   3   8      309.89      314.60      8.02 o
   6   3   8      156.14      162.79      8.38 o
   7   3   8        0.02        0.80      8.08 o
  -7   4   8       87.80      117.53      9.51 o
  -6   4   8       96.40      107.51      6.94 o
  -5   4   8      114.69       92.82      5.92 o
  -4   4   8     2198.82     2189.00     26.65 o
  -3   4   8       57.79       63.00      3.25 o
  -2   4   8     1187.57     1253.30     14.81 o
  -1   4   8      338.06      324.02      6.66 o
   0   4   8      732.60      699.93     15.73 o
   1   4   8      165.86      148.41      5.99 o
   2   4   8      108.34      109.89      4.56 o
   3   4   8      313.73      299.93      7.14 o
   4   4   8       33.97       43.85      4.50 o
   5   4   8        7.41       13.76      4.51 o
   6   4   8        8.86       19.35      9.45 o
   7   4   8        0.14       -1.89      6.43 o
  -7   5   8       79.29       70.98      8.67 o
  -6   5   8       36.89       32.16      5.75 o
  -5   5   8     1007.29     1034.26     18.52 o
  -4   5   8      195.77      198.20      5.87 o
  -3   5   8      153.57      126.15      4.86 o
  -2   5   8     1334.12     1388.79     18.03 o
  -1   5   8     2065.66     1959.47     23.74 o
   0   5   8      531.66      573.96      9.57 o
   1   5   8      105.65       99.60      4.56 o
   2   5   8       28.75       21.19      3.44 o
   3   5   8      317.95      288.25      7.22 o
   4   5   8        6.22       -0.31      3.81 o
   5   5   8        4.53        4.04      5.53 o
   6   5   8       47.97       42.49      8.63 o
   7   5   8       13.59        9.95     16.23 o
  -6   6   8       10.89       26.91      5.81 o
  -5   6   8        2.20        4.13      5.07 o
  -4   6   8     1115.66     1045.97     18.07 o
  -3   6   8       47.70       56.55      4.21 o
  -2   6   8      124.24      121.49      4.98 o
  -1   6   8      180.15      182.41      5.54 o
   0   6   8      670.53      641.80     11.56 o
   1   6   8     1063.02     1127.20     15.67 o
   2   6   8        4.90       13.66      3.75 o
   3   6   8      822.49      762.89     12.46 o
   4   6   8       99.92       97.16      6.55 o
   5   6   8       36.72       51.41      6.49 o
   6   6   8       10.28        4.85      8.42 o
  -6   7   8      177.29      187.80     13.96 o
  -5   7   8       99.39      102.92      5.75 o
  -4   7   8        1.46        7.29      4.71 o
  -3   7   8      718.78      697.23     15.94 o
  -2   7   8      221.02      210.68      6.23 o
  -1   7   8       10.84       20.15      3.84 o
   0   7   8     2108.51     2018.71     25.06 o
   1   7   8        1.14        0.68      3.82 o
   2   7   8      236.77      222.09      6.57 o
   3   7   8      103.16      107.92      7.30 o
   4   7   8      760.81      772.12     15.88 o
   5   7   8      119.20      120.64     14.14 o
   6   7   8       17.07        8.53      8.58 o
  -6   8   8       48.70       52.29      9.21 o
  -5   8   8      124.94      126.25      7.12 o
  -4   8   8     1006.27     1007.72     22.63 o
  -3   8   8      338.09      343.06      9.75 o
  -2   8   8      429.56      450.13      9.10 o
  -1   8   8      173.96      169.04      8.92 o
   0   8   8      153.39      139.33      5.49 o
   1   8   8      136.59      129.97      7.29 o
   2   8   8        6.19        5.84      4.14 o
   3   8   8      272.13      260.09      8.13 o
   4   8   8       14.26        8.38      5.68 o
   5   8   8       48.37       61.69     10.98 o
   6   8   8       25.27       29.22      9.72 o
  -5   9   8      701.48      721.24     15.78 o
  -4   9   8       55.58       60.26      6.11 o
  -3   9   8       41.06       41.56      5.33 o
  -2   9   8       34.06       35.94      4.56 o
  -1   9   8      541.47      541.32     10.29 o
   0   9   8        2.87        4.47      4.08 o
   1   9   8        2.73        1.27      4.30 o
   2   9   8        2.37       -0.73      4.12 o
   3   9   8       80.71       89.28      5.40 o
   4   9   8       23.94       21.70      6.26 o
   5   9   8       27.83       28.68      6.79 o
  -5  10   8        1.28        1.50      5.68 o
  -4  10   8      487.22      519.23     13.15 o
  -3  10   8       18.11       19.17      5.61 o
  -2  10   8       43.91       49.76      4.71 o
  -1  10   8      159.36      150.47      6.19 o
   0  10   8       78.50       81.94      5.40 o
   1  10   8      113.50      112.09      5.57 o
   2  10   8        9.21        4.21      4.26 o
   3  10   8       59.95       70.23      5.90 o
   4  10   8      149.57      131.44      8.00 o
   5  10   8       38.53       37.18      7.84 o
  -5  11   8        5.97        2.60     11.68 o
  -4  11   8       20.31       20.23     10.45 o
  -3  11   8        4.23        9.88      5.76 o
  -2  11   8       99.55      105.41      5.75 o
  -1  11   8       20.93       22.23      5.41 o
   0  11   8      440.63      417.23      9.65 o
   1  11   8       40.83       44.18      4.99 o
   2  11   8       14.16        8.77      4.55 o
   3  11   8       51.80       59.16      7.04 o
   4  11   8      260.73      253.07     10.57 o
   5  11   8        0.04       -8.26     11.97 o
  -4  12   8        5.40        8.67      6.65 o
  -3  12   8       37.46       31.62      6.02 o
  -2  12   8      230.25      256.53      8.14 o
  -1  12   8        1.15        0.99      4.32 o
   0  12   8        8.59        0.95      4.25 o
   1  12   8       14.22       16.76      5.87 o
   2  12   8       30.94       40.06      5.39 o
   3  12   8      200.11      207.11     13.34 o
   4  12   8        0.54       10.61     12.76 o
  -3  13   8        4.96        7.43      6.49 o
  -2  13   8       11.75       16.73      5.32 o
  -1  13   8       53.95       62.55      5.59 o
   0  13   8        7.41        5.93      4.97 o
   1  13   8       40.59       39.72      5.33 o
   2  13   8        3.18        3.37      5.29 o
   3  13   8       24.39       12.22     12.63 o
  -1  14   8        0.69       -0.11      5.29 o
   0  14   8       25.64       33.68      5.68 o
   1  14   8        0.38       -5.17      5.17 o
   2  14   8        0.50       -7.51      8.75 o
  -7   0   9      283.96      252.10     16.56 o
  -5   0   9     1630.74     1484.34     40.75 o
  -3   0   9        8.80        3.53      4.42 o
  -1   0   9      205.21      191.87      7.02 o
   1   0   9     1167.85     1137.02     20.69 o
   3   0   9       29.84       25.12      4.77 o
   5   0   9     1570.68     1761.92     46.04 o
   7   0   9       44.49       65.40     12.43 o
  -7   1   9      206.67      226.46     11.73 o
  -6   1   9        1.77        7.59      6.29 o
  -5   1   9       87.60      100.75     11.75 o
  -4   1   9      171.70      182.14     16.35 o
  -3   1   9     1343.14     1333.61     17.24 o
  -2   1   9      130.67      126.57      4.36 o
  -1   1   9      891.17      937.10     12.64 o
   0   1   9      359.64      370.83      5.93 o
   1   1   9      168.78      165.56      5.89 o
   2   1   9      324.08      326.06      6.79 o
   3   1   9      233.49      237.44      6.03 o
   4   1   9      445.12      438.33     15.67 o
   5   1   9       68.79       79.64      7.38 o
   6   1   9        0.27        7.70      6.76 o
   7   1   9        0.57        5.36      7.81 o
  -7   2   9       38.54       32.20      7.46 o
  -6   2   9       88.80       75.10     13.69 o
  -5   2   9       27.07       28.76      6.17 o
  -4   2   9     1022.55     1165.48     18.65 o
  -3   2   9       20.05       21.78      3.33 o
  -2   2   9      892.24      832.16     10.54 o
  -1   2   9      192.32      211.83      4.57 o
   0   2   9     4471.10     4531.48     49.30 o
   1   2   9       87.87       80.82      4.76 o
   2   2   9       83.11       82.91      7.05 o
   3   2   9       17.03       31.40      7.19 o
   4   2   9      127.32      143.11      5.74 o
   5   2   9        8.78       10.08      4.73 o
   6   2   9       20.64       30.80     10.73 o
   7   2   9        1.95        3.97      7.25 o
  -7   3   9      206.76      206.23     15.44 o
  -6   3   9      119.85      139.52      7.37 o
  -5   3   9       76.01       92.38      7.30 o
  -4   3   9       91.14       80.13      5.03 o
  -3   3   9     1942.18     1839.88     22.74 o
  -2   3   9      176.93      167.80      4.38 o
  -1   3   9      583.74      599.45     10.05 o
   0   3   9      310.88      289.67      6.31 o
   1   3   9      365.51      338.00      6.93 o
   2   3   9      148.94      153.46      6.05 o
   3   3   9      209.80      187.96      5.89 o
   4   3   9       92.39       87.06      5.03 o
   5   3   9      211.20      203.96      9.70 o
   6   3   9        5.95       -1.65      9.79 o
  -6   4   9        3.73        5.75      5.87 o
  -5   4   9      731.94      730.86     14.68 o
  -4   4   9      185.55      173.54      5.80 o
  -3   4   9      139.37      154.50      5.23 o
  -2   4   9     1089.22     1059.48     14.70 o
  -1   4   9      103.21      111.61      4.94 o
   0   4   9      703.54      607.37     22.23 o
   1   4   9      809.00      761.49     11.66 o
   2   4   9        7.77       10.37      3.47 o
   3   4   9        0.13       -2.46      3.77 o
   4   4   9       19.89       16.29      4.04 o
   5   4   9      964.95     1066.93     24.06 o
   6   4   9        7.60       11.28      8.23 o
  -6   5   9        1.92       -1.17      7.57 o
  -5   5   9       21.83       27.02      5.30 o
  -4   5   9       82.37       65.32      5.43 o
  -3   5   9      524.84      563.35     10.04 o
  -2   5   9      815.09      813.29     12.48 o
  -1   5   9       36.64       42.72      3.90 o
   0   5   9       84.27       77.36      5.17 o
   1   5   9        2.01        5.14      3.26 o
   2   5   9      253.70      236.59      6.43 o
   3   5   9      293.93      323.46      9.35 o
   4   5   9       37.80       34.69      4.66 o
   5   5   9        0.93       -4.37      8.68 o
   6   5   9       58.81       83.05     12.82 o
  -6   6   9      160.17      197.23     16.06 o
  -5   6   9       37.34       39.85      6.33 o
  -4   6   9     1501.16     1564.25     24.68 o
  -3   6   9       11.33       13.16      3.81 o
  -2   6   9      212.08      196.70      5.99 o
  -1   6   9       28.32       38.95      3.92 o
   0   6   9     1858.55     1986.07     24.80 o
   1   6   9       38.28       29.95      4.17 o
   2   6   9       22.45       18.42      3.97 o
   3   6   9        8.93       11.35      3.90 o
   4   6   9       97.52      104.02      9.47 o
   5   6   9       90.94      102.44      7.34 o
   6   6   9       17.31        8.27     11.35 o
  -6   7   9      107.97      142.94     12.96 o
  -5   7   9       24.16       33.11      8.08 o
  -4   7   9       16.88       23.44      5.39 o
  -3   7   9      266.57      256.44      8.38 o
  -2   7   9       35.76       42.57      4.39 o
  -1   7   9      104.06      108.64     10.83 o
   0   7   9       23.58       26.73      4.11 o
   1   7   9      103.69      102.00      5.04 o
   2   7   9       25.58       31.33      4.36 o
   3   7   9      120.23      108.97      5.46 o
   4   7   9       17.88       11.89      5.97 o
   5   7   9       17.69       19.45      8.43 o
   6   7   9        9.54        0.26     19.67 o
  -5   8   9       97.25      125.70      7.42 o
  -4   8   9      282.69      282.31     10.81 o
  -3   8   9        8.94        8.60      4.81 o
  -2   8   9      138.52      123.13      5.61 o
  -1   8   9      121.37      127.02      6.50 o
   0   8   9      575.30      490.22      9.87 o
   1   8   9      614.80      576.89     10.81 o
   2   8   9       54.95       62.09      6.67 o
   3   8   9      130.53      110.90      5.66 o
   4   8   9        6.36       -4.02      6.00 o
   5   8   9       65.26       69.02      7.53 o
  -5   9   9        3.31        1.02      5.88 o
  -4   9   9       22.48       21.35      7.53 o
  -3   9   9      254.32      253.19      9.18 o
  -2   9   9      380.46      403.56      9.55 o
  -1   9   9        6.19       16.29      4.73 o
   0   9   9        3.49       -0.16      4.16 o
   1   9   9      101.19       95.35      5.46 o
   2   9   9      163.66      166.60      6.47 o
   3   9   9       70.63       71.70      5.61 o
   4   9   9       43.44       45.97      7.05 o
   5   9   9        2.74        2.12      6.74 o
  -5  10   9        3.90       17.24      8.04 o
  -4  10   9      206.27      212.47      9.36 o
  -3  10   9       14.19       23.42      5.81 o
  -2  10   9       38.02       40.97      5.02 o
  -1  10   9        5.11       11.34      4.06 o
   0  10   9      308.28      309.83      8.49 o
   1  10   9       99.99       95.97      5.65 o
   2  10   9        7.88        6.59      4.58 o
   3  10   9        1.74        6.98      5.04 o
   4  10   9       57.19       60.44      7.86 o
   5  10   9       66.59       77.29     12.72 o
  -4  11   9        9.00       -1.25      7.60 o
  -3  11   9      413.51      441.37     12.50 o
  -2  11   9      399.49      402.28      9.89 o
  -1  11   9       67.47       65.47      5.35 o
   0  11   9       54.01       51.25      6.40 o
   1  11   9       37.76       41.48      5.19 o
   2  11   9        1.27        6.83      5.01 o
   3  11   9       14.18       18.57      6.28 o
   4  11   9        4.16        0.09      7.10 o
  -3  12   9       59.49       73.53     10.35 o
  -2  12   9       81.52       96.34      6.26 o
  -1  12   9        0.49        0.76      4.54 o
   0  12   9      350.86      338.30      9.36 o
   1  12   9       13.77       17.02      5.00 o
   2  12   9       13.06       11.94      5.03 o
   3  12   9       55.62       57.56      7.97 o
  -2  13   9       10.40        2.15     10.20 o
  -1  13   9        1.54       10.52      4.96 o
   0  13   9       13.08       14.96      5.53 o
   1  13   9       86.57       74.75      6.42 o
   2  13   9       17.24       14.33      9.04 o
  -6   0  10      396.83      457.76     21.10 o
  -4   0  10      194.30      246.57     13.58 o
  -2   0  10     1383.45     1304.79     23.92 o
   0   0  10      901.34      911.55     26.34 o
   2   0  10      149.79      150.29      9.99 o
   4   0  10       14.98        9.17      7.51 o
   6   0  10      175.17      151.32     14.08 o
  -6   1  10      284.16      247.06     11.41 o
  -5   1  10      178.86      138.15      8.72 o
  -4   1  10        6.83       12.92      4.97 o
  -3   1  10     1454.74     1496.53     19.21 o
  -2   1  10       98.50      110.60      4.50 o
  -1   1  10      856.71      793.11     13.58 o
   0   1  10        7.07        7.74      3.50 o
   1   1  10     1005.90      971.76     17.07 o
   2   1  10      350.99      340.92     10.32 o
   3   1  10      136.49      139.16      7.11 o
   4   1  10       11.00        6.14      4.32 o
   5   1  10      165.25      211.89     13.54 o
   6   1  10       94.49      119.61     13.58 o
  -6   2  10        9.54        7.76      8.94 o
  -5   2  10       29.94       39.87      6.69 o
  -4   2  10       59.35       68.34      6.35 o
  -3   2  10      239.47      214.59      5.97 o
  -2   2  10        1.17        3.87      3.64 o
  -1   2  10     1443.52     1463.02     22.03 o
   0   2  10       71.20       61.96      5.21 o
   1   2  10       38.61       40.29      3.64 o
   2   2  10       46.66       44.80      4.30 o
   3   2  10      321.59      340.66     13.51 o
   4   2  10        1.83       -1.32      4.24 o
   5   2  10       77.90       72.12      7.34 o
   6   2  10       45.02       45.75     11.15 o
  -6   3  10      624.14      550.48     13.49 o
  -5   3  10       48.88       53.13      6.77 o
  -4   3  10      508.25      491.17     11.58 o
  -3   3  10     1001.09     1056.89     37.53 o
  -2   3  10        3.33        0.98      3.43 o
  -1   3  10      402.50      363.79      8.79 o
   0   3  10       34.43       29.22      3.71 o
   1   3  10      555.55      603.75     11.92 o
   2   3  10      435.19      416.93      8.40 o
   3   3  10       32.50       24.90      4.14 o
   4   3  10        6.83        5.24      4.19 o
   5   3  10       29.96       35.02      6.89 o
   6   3  10      168.87      195.54     15.15 o
  -6   4  10      186.86      228.49     17.01 o
  -5   4  10        6.37       26.59     10.16 o
  -4   4  10      174.80      195.37      8.97 o
  -3   4  10      142.92      135.27      5.98 o
  -2   4  10      221.65      229.01      6.19 o
  -1   4  10        0.70        1.47      3.14 o
   0   4  10      406.20      405.72      8.47 o
   1   4  10       45.53       49.50      4.00 o
   2   4  10      384.80      389.20      9.24 o
   3   4  10       66.54       68.07      4.75 o
   4   4  10      155.99      159.38      6.35 o
   5   4  10      172.74      167.80      8.31 o
   6   4  10        1.11       -2.77     10.16 o
  -5   5  10       97.46       91.87     12.72 o
  -4   5  10        2.31        0.29      4.46 o
  -3   5  10      558.77      574.82     10.40 o
  -2   5  10      233.92      248.03      6.72 o
  -1   5  10      522.79      470.11     14.13 o
   0   5  10      417.41      465.44     19.29 o
   1   5  10     1495.24     1398.57     23.97 o
   2   5  10      132.71      137.26      5.54 o
   3   5  10       15.17       25.83      4.92 o
   4   5  10      106.47       90.08      5.58 o
   5   5  10       23.69       38.28      6.32 o
   6   5  10        6.63       30.47     11.07 o
  -5   6  10       25.15       55.04     11.68 o
  -4   6  10        5.25        9.53      5.42 o
  -3   6  10      552.95      551.31     11.75 o
  -2   6  10      481.91      449.21      9.09 o
  -1   6  10      529.27      557.41     10.78 o
   0   6  10       20.06       19.36      4.09 o
   1   6  10       83.08       84.14      4.94 o
   2   6  10      151.20      148.98      5.73 o
   3   6  10        5.98       13.09      4.29 o
   4   6  10       29.76       12.87      6.04 o
   5   6  10       31.76       30.83      6.70 o
  -5   7  10       31.02       48.79      7.86 o
  -4   7  10      145.41      157.14      7.73 o
  -3   7  10       77.11       78.11      7.11 o
  -2   7  10       23.75       17.39      4.18 o
  -1   7  10       20.51       21.32      4.32 o
   0   7  10        5.59       12.22      3.96 o
   1   7  10        4.43        3.96      3.92 o
   2   7  10      432.46      418.58     13.74 o
   3   7  10        1.04        0.01      4.22 o
   4   7  10        0.16       -2.76      6.00 o
   5   7  10        0.20       -0.18      6.56 o
  -5   8  10       12.40        7.16      7.55 o
  -4   8  10      113.68      114.38      7.50 o
  -3   8  10      209.66      201.24      9.28 o
  -2   8  10      174.76      187.34      6.78 o
  -1   8  10       14.12       16.71      5.63 o
   0   8  10       31.70       35.42      7.66 o
   1   8  10       90.63       89.14      5.69 o
   2   8  10      150.83      141.61      6.27 o
   3   8  10        5.88        6.23      4.33 o
   4   8  10      205.15      220.85      9.71 o
   5   8  10       27.86       45.49      8.48 o
  -4   9  10       19.35       34.02     12.70 o
  -3   9  10      683.99      685.11     20.10 o
  -2   9  10      175.30      174.41      6.75 o
  -1   9  10       31.54       33.00      4.83 o
   0   9  10        1.57       -4.95      4.95 o
   1   9  10      591.06      573.19     18.81 o
   2   9  10        0.12       -0.65      4.67 o
   3   9  10       39.96       36.86      5.01 o
   4   9  10      142.62      151.35      9.14 o
  -4  10  10        1.36        3.91     13.71 o
  -3  10  10       27.00       32.16      6.30 o
  -2  10  10       14.75       12.98      4.79 o
  -1  10  10      114.52      125.32      6.23 o
   0  10  10        0.47        3.37      4.69 o
   1  10  10       35.98       36.64      5.16 o
   2  10  10       28.35       27.35      5.14 o
   3  10  10        8.68        6.37      6.16 o
   4  10  10       17.57       23.09      7.53 o
  -3  11  10       67.62       61.85      7.36 o
  -2  11  10       68.57       66.78      5.91 o
  -1  11  10        1.32        7.60      5.03 o
   0  11  10        3.92       -4.69      4.69 o
   1  11  10        0.58        2.54      4.57 o
   2  11  10       89.66       97.18      6.54 o
   3  11  10       39.11       37.92      7.01 o
  -2  12  10       11.01        7.03      6.01 o
  -1  12  10       19.71       21.56      5.56 o
   0  12  10       31.62       37.66      5.49 o
   1  12  10       11.70       26.15      5.42 o
   2  12  10        0.24       -4.15      6.15 o
  -1  13  10       12.78       -7.43     10.32 o
   1  13  10       72.97       71.10     10.57 o
  -5   0  11      273.58      224.40     14.90 o
  -3   0  11      481.25      506.44     20.29 o
  -1   0  11     1049.95      987.23     28.65 o
   1   0  11      273.24      243.39     12.63 o
   3   0  11      502.42      501.77     19.32 o
  -6   1  11      403.96      411.52     14.61 o
  -5   1  11      111.68      152.79      9.21 o
  -4   1  11       31.52       47.96      5.32 o
  -3   1  11       35.41       46.72      4.82 o
  -2   1  11      278.89      256.37      7.51 o
  -1   1  11       11.32       11.76      3.72 o
   0   1  11      140.95      135.96      7.20 o
   1   1  11      372.17      385.34     11.31 o
   2   1  11       20.51       17.41      5.50 o
   3   1  11      135.83      119.41      7.53 o
   4   1  11       33.35       48.45     16.89 o
  -6   2  11      102.49      127.36      9.91 o
  -5   2  11       58.58       45.87     10.69 o
  -4   2  11      532.47      487.98     18.91 o
  -3   2  11        9.02        8.39      4.34 o
  -2   2  11     1349.22     1415.90     21.75 o
  -1   2  11        5.68        9.83      4.13 o
   0   2  11      110.75      103.08      5.49 o
   1   2  11        4.05        0.21      4.48 o
   2   2  11      521.49      507.07     13.47 o
   3   2  11        9.94        7.91      5.03 o
   4   2  11        1.22       -0.52      5.48 o
   5   2  11       20.15       14.29      8.84 o
   6   2  11      162.09      183.19     14.99 o
  -5   3  11      121.62      125.80     13.09 o
  -4   3  11      141.47      161.95     16.91 o
  -3   3  11       57.26       80.79      5.43 o
  -2   3  11      475.11      459.06     14.20 o
  -1   3  11     1832.73     1829.42     42.45 o
   0   3  11      150.25      184.36      6.84 o
   1   3  11      395.91      392.85      9.68 o
   2   3  11       24.61       17.22      4.85 o
   3   3  11       81.92       85.51      5.85 o
   4   3  11        5.16       10.09      4.73 o
   5   3  11        3.42        4.55      6.31 o
   6   3  11       29.62       38.03     11.35 o
  -4   4  11        1.09        6.04      6.61 o
  -3   4  11      247.81      256.88      7.83 o
  -2   4  11        7.37        8.55      3.95 o
  -1   4  11       45.44       32.72      4.60 o
   0   4  11      142.02      124.22     11.31 o
   1   4  11       52.85       55.55      4.50 o
   2   4  11       86.50       76.37      4.70 o
   3   4  11      113.97      120.77      5.67 o
   4   4  11        5.63        3.50      4.89 o
   5   4  11       15.97       22.80      9.10 o
  -5   5  11      102.78      101.77     13.62 o
  -4   5  11        1.38       11.37      5.80 o
  -3   5  11        0.50        0.41      4.07 o
  -2   5  11       51.04       54.48      5.12 o
  -1   5  11        9.93       12.26      4.75 o
   0   5  11        5.21        0.52      3.79 o
   1   5  11        3.10        5.72      3.83 o
   2   5  11      116.13      106.76      5.27 o
   3   5  11       26.58       32.83      5.68 o
   4   5  11       89.74      103.64      6.61 o
   5   5  11       29.60       34.31      7.59 o
  -5   6  11      296.68      242.69     17.63 o
  -4   6  11      233.76      235.16      8.63 o
  -3   6  11       32.85       26.00      5.22 o
  -2   6  11      603.27      611.84     13.09 o
  -1   6  11        0.69        3.63      3.77 o
   0   6  11       10.92       12.19      3.79 o
   1   6  11       99.68       75.44      4.74 o
   2   6  11      226.18      226.90     11.36 o
   3   6  11        7.74       11.91      4.57 o
   4   6  11        1.08        5.34      5.98 o
   5   6  11       12.72        9.28      6.63 o
  -4   7  11       52.60       61.85     10.84 o
  -3   7  11      157.92      201.27     10.35 o
  -2   7  11       19.68       24.11      4.46 o
  -1   7  11      647.24      616.08     11.51 o
   0   7  11       24.99       38.96      4.71 o
   1   7  11       62.12       61.07      4.87 o
   2   7  11       30.18       18.88      4.51 o
   3   7  11      161.82      164.80      6.68 o
   4   7  11       11.20       17.55      6.57 o
   5   7  11        3.45       12.82      9.42 o
  -4   8  11       47.70       45.42      8.65 o
  -3   8  11      116.12      141.56     10.77 o
  -2   8  11      309.72      317.31     10.16 o
  -1   8  11       10.33       13.43      4.51 o
   0   8  11        8.53        6.70      4.52 o
   1   8  11      341.50      347.05     10.74 o
   2   8  11       29.44       34.74      4.87 o
   3   8  11       30.99       34.31      5.13 o
   4   8  11       58.54       59.86      7.29 o
  -4   9  11       14.94       16.34      7.86 o
  -3   9  11        1.98        2.12      5.72 o
  -2   9  11      199.48      203.64      7.48 o
  -1   9  11        1.09        0.39      4.60 o
   0   9  11       21.32       26.65      7.75 o
   1   9  11        0.11        0.57      4.67 o
   2   9  11       55.80       42.70      5.01 o
   3   9  11        2.15        3.97      4.74 o
   4   9  11       19.15       32.25      7.51 o
  -3  10  11       74.33       76.89      7.57 o
  -2  10  11       25.09       32.64      5.38 o
  -1  10  11       19.81        9.93      4.79 o
   0  10  11        1.28        0.94      4.97 o
   1  10  11       21.28       15.22      5.25 o
   2  10  11       16.31       18.61      5.24 o
   3  10  11       41.99       35.64      6.88 o
  -2  11  11       17.22       12.45      7.27 o
  -1  11  11      181.20      193.95      7.79 o
   0  11  11       16.42       20.95      5.46 o
   1  11  11        9.91       10.76      5.36 o
   2  11  11        0.01        1.21      5.82 o
  -1  12  11       34.51       42.04      8.46 o
   0  12  11       32.57       29.93     12.06 o
  -2   0  12      291.85      329.39     15.73 o
   0   0  12     3570.89     3528.99     81.63 o
   2   0  12      161.13      135.30     11.56 o
   4   0  12      173.36      182.20     13.29 o
  -5   1  12        5.19       -9.41      9.41 o
  -4   1  12      161.75      163.21     13.05 o
  -3   1  12       96.45       77.24      5.57 o
  -2   1  12      192.64      204.32      8.58 o
  -1   1  12      230.63      254.52      9.66 o
   0   1  12        3.13       -4.55      4.55 o
   1   1  12       12.62       11.86      5.72 o
   2   1  12       86.15       90.14     14.33 o
   3   1  12      123.04      121.94      8.11 o
   4   1  12       18.74       16.81      6.16 o
  -5   2  12      823.88      853.01     30.18 o
  -4   2  12        1.20       -5.71      5.71 o
  -3   2  12       12.05        2.07      4.69 o
  -2   2  12        7.54        1.17      5.32 o
  -1   2  12       23.93       26.80      5.98 o
   0   2  12       15.21       14.66      7.33 o
   1   2  12       20.58       21.36      5.96 o
   2   2  12       70.43       72.05      7.05 o
   3   2  12       62.45       48.78      6.67 o
   4   2  12        3.56        8.57      6.03 o
   5   2  12        6.15        3.22      9.17 o
  -5   3  12        3.61        0.78     10.57 o
  -4   3  12      344.75      302.91     16.58 o
  -3   3  12        1.91        6.59      4.50 o
  -2   3  12      445.14      449.86     10.85 o
  -1   3  12       59.63       71.78      5.66 o
   0   3  12      186.09      178.78      7.58 o
   1   3  12       14.02       11.07      8.30 o
   2   3  12      101.12       91.25      7.40 o
   3   3  12       59.31       68.68      7.18 o
   4   3  12        7.84        9.37      6.22 o
   5   3  12        6.35        0.37      9.29 o
  -4   4  12      144.27      190.61     13.52 o
  -3   4  12       92.85       88.51      7.36 o
  -2   4  12       31.99       43.13      4.93 o
  -1   4  12       17.17        9.99      4.18 o
   0   4  12      946.23      931.49     26.56 o
   1   4  12        8.71       18.64      4.77 o
   2   4  12      132.11      123.96     15.52 o
   3   4  12       15.58        6.25      5.71 o
   4   4  12      147.13      148.67     12.43 o
   5   4  12       16.85       14.16     10.12 o
  -4   5  12        2.03        5.03      5.96 o
  -3   5  12       58.58       44.22      5.30 o
  -2   5  12      139.60      155.81      7.89 o
  -1   5  12      296.77      298.99     15.49 o
   0   5  12       28.51       28.20      4.68 o
   1   5  12       32.68       26.93      4.82 o
   2   5  12      127.65      144.08     10.34 o
   3   5  12      268.17      262.84     13.32 o
   4   5  12        0.85        3.28      5.31 o
  -4   6  12        1.38       -4.33      6.11 o
  -3   6  12       26.52       49.55      7.29 o
  -2   6  12       67.76       56.31      5.61 o
  -1   6  12       90.45       96.78      9.03 o
   0   6  12      143.72      127.33      6.86 o
   1   6  12       29.00       39.19      5.29 o
   2   6  12      113.13       96.31      6.65 o
   3   6  12       10.59       11.47      4.84 o
   4   6  12        0.29       -2.96      7.37 o
  -4   7  12      134.04      110.05      9.10 o
  -3   7  12        0.66        9.05      5.11 o
  -2   7  12       38.15       43.35      7.50 o
  -1   7  12       51.98       56.96      5.68 o
   0   7  12       43.66       42.34      5.67 o
   1   7  12       17.78       17.90      4.34 o
   2   7  12       23.81       18.92      6.05 o
   3   7  12        3.07        2.49      4.94 o
   4   7  12        2.53        1.03      6.49 o
  -3   8  12       12.73       15.51     17.63 o
  -2   8  12        4.84        4.94      6.94 o
  -1   8  12       79.32       76.75      6.00 o
   0   8  12      181.63      200.30     14.00 o
   1   8  12       44.92       41.90      5.01 o
   2   8  12       42.92       38.57      5.20 o
   3   8  12       23.06       32.09      5.49 o
  -2   9  12        7.97        9.34      5.15 o
  -1   9  12      117.39      124.72      6.78 o
   0   9  12       17.92       20.87      5.41 o
   1   9  12        6.36        2.09      4.38 o
   2   9  12        0.02       -1.50      4.62 o
   3   9  12       92.94       90.33     10.92 o
  -2  10  12       12.44       19.23      7.19 o
  -1  10  12        6.63        7.16      5.46 o
   0  10  12       45.62       48.11      5.65 o
   1  10  12       13.48       24.44      5.69 o
   2  10  12        5.93       13.16      5.89 o
  -3   0  13      430.69      393.39     17.96 o
  -1   0  13      833.78      847.52     27.70 o
   1   0  13       89.41       87.08     10.07 o
   3   0  13       24.13       29.69      9.58 o
  -3   1  13      143.79      176.72      9.09 o
  -2   1  13        7.30        9.09      5.91 o
  -1   1  13        0.45        5.01      5.08 o
   0   1  13       74.74       85.83      7.10 o
   1   1  13       73.41       75.16      7.42 o
   2   1  13       22.69       12.66      5.98 o
   3   1  13       34.25       20.03      8.69 o
   4   1  13        1.19        0.71      6.34 o
  -4   2  13        0.52        5.20      9.50 o
  -3   2  13        5.80        2.61      6.20 o
  -2   2  13       68.34       66.45      7.28 o
  -1   2  13       64.30       64.07      8.71 o
   0   2  13        4.86        5.40      5.43 o
   1   2  13       68.51       71.62      9.12 o
   2   2  13       26.33       40.32      6.68 o
   3   2  13        0.99        3.21      6.33 o
   4   2  13      164.02      184.11      9.88 o
  -4   3  13       67.97       84.66      8.30 o
  -3   3  13      131.15      152.07      7.48 o
  -2   3  13       38.51       66.84      5.98 o
  -1   3  13       12.62       15.16      5.79 o
   0   3  13      101.05      100.77      8.63 o
   1   3  13      508.06      470.26     14.00 o
   2   3  13        5.00        3.26      5.79 o
   3   3  13       72.41       84.89      7.74 o
   4   3  13        0.73       -3.23      7.02 o
  -4   4  13       11.04        1.46      6.82 o
  -3   4  13      247.46      246.26     15.78 o
  -2   4  13        2.53       -1.98      4.83 o
  -1   4  13      213.31      246.00     12.48 o
   0   4  13      141.20      117.98      8.23 o
   1   4  13        0.04        6.77      5.92 o
   2   4  13       29.37       23.64      6.81 o
   3   4  13        1.16        3.95      6.26 o
   4   4  13        0.18       -0.27      6.17 o
  -4   5  13      489.56      490.08     15.93 o
  -3   5  13      214.76      215.15     10.56 o
  -2   5  13        2.55        5.05      4.96 o
  -1   5  13       14.26       26.16     11.70 o
   0   5  13       56.32       56.04      6.03 o
   1   5  13       39.25       44.57      7.13 o
   2   5  13       10.72        5.33      6.34 o
   3   5  13        3.03        4.08      6.34 o
   4   5  13        7.24        7.85      6.99 o
  -3   6  13      170.73      157.48     15.90 o
  -2   6  13       21.42       29.35      5.37 o
  -1   6  13       52.69       43.73      5.44 o
   0   6  13      115.45      110.06      6.97 o
   1   6  13       68.65       75.93      7.50 o
   2   6  13       44.20       29.77      6.85 o
   3   6  13        0.19        0.29      6.45 o
  -3   7  13       89.28      104.86      8.55 o
  -2   7  13       10.08       15.35      5.37 o
  -1   7  13       30.32       36.34      5.79 o
   0   7  13       14.57       18.50      5.36 o
   1   7  13       78.41       86.99     10.29 o
   2   7  13        2.08        8.45      6.17 o
   3   7  13       20.32        7.31      9.33 o
  -2   8  13       54.83       87.78     13.25 o
  -1   8  13      127.67      128.84      9.04 o
   0   8  13       85.66       95.26      7.16 o
   1   8  13        0.96        5.36      5.80 o
   2   8  13       10.86        7.05      7.09 o
  -1   9  13        0.79       -0.83      8.02 o
   0   9  13       62.75       64.99     15.03 o
   1   9  13        8.29        4.17     13.79 o
  -2   0  14       13.99       28.70      9.58 o
   0   0  14       96.98      102.48     11.60 o
   2   0  14      108.61      113.79     12.59 o
  -3   1  14        3.95       -3.94      6.28 o
  -2   1  14      149.03      136.37      8.64 o
  -1   1  14       79.94       73.56      7.37 o
   0   1  14       58.62       41.91      7.01 o
   1   1  14      204.16      223.54     10.73 o
   2   1  14        5.77       10.35      7.01 o
   3   1  14       21.66       32.39      7.62 o
  -3   2  14      495.29      575.41     16.28 o
  -2   2  14       10.94       12.80      6.84 o
  -1   2  14       37.84       50.58      9.17 o
   0   2  14       37.28       50.30      6.99 o
   1   2  14      304.35      281.94     11.78 o
   2   2  14        0.86       -3.52      6.31 o
   3   2  14       35.20       18.74     13.52 o
  -3   3  14        9.86       11.23      7.18 o
  -2   3  14      147.83      145.35      9.47 o
  -1   3  14        3.24        0.06      6.43 o
   0   3  14       83.81       92.60      8.23 o
   1   3  14      196.88      188.01      9.83 o
   2   3  14       58.08       51.57      7.16 o
   3   3  14       90.36       88.04      8.81 o
  -3   4  14       25.39       34.60     10.84 o
  -2   4  14       18.63       34.67      7.16 o
  -1   4  14       43.79       46.68      7.43 o
   0   4  14       52.85       63.21     15.79 o
   1   4  14        4.26       -1.28      8.92 o
   2   4  14       10.91       21.42     12.99 o
   3   4  14        3.22        2.02      9.62 o
  -2   5  14       24.97       27.51      7.88 o
  -1   5  14       24.18       22.32     14.02 o
   0   5  14       16.79       30.48      9.31 o
   1   5  14        7.94       13.08      7.22 o
   2   5  14       12.40       -0.83      7.03 o
  -2   6  14       48.30       42.11      7.75 o
  -1   6  14       12.86        7.71      5.65 o
   0   6  14        2.31       -3.61      6.05 o
   1   6  14      208.72      201.22     27.23 o
   2   6  14       33.32       35.42      9.66 o
  -1   7  14        9.33       10.09     11.83 o
   0   7  14       21.26        2.68     12.59 o
  -1   0  15       16.82       15.73      9.91 o
   1   0  15       14.13       15.03      9.12 o
  -2   1  15      189.64      211.08     10.97 o
  -1   1  15       13.45       21.96      6.82 o
   0   1  15        0.03       -6.55      6.55 o
   1   1  15        1.42        7.04      7.72 o
  -2   2  15        1.33       -6.48      8.88 o
  -1   2  15        9.71        3.78      6.60 o
   0   2  15      162.81      170.57      9.90 o
  -1   3  15       12.08       18.41     10.86 o
 
